# Supplementary material for: Brg1 Loss Attenuates Aberrant Wnt-Signalling and Prevents Wnt-Dependent Tumourigenesis in the Murine Small Intestine
Source: PLoS Genet. 2014 Jul 10;10(7):e1004453. doi: 10.1371/journal.pgen.1004453 (PMC4091792; doi:10.1371/journal.pgen.1004453)
Supplement: Table S1 — Genes differentially expressed between VillinCre+Apcfl/fl and VillinCre− small intestinal epithelium. (XLS) [file pgen.1004453.s003.xls]

## Sheet: S1
Genes differentially expressed between VillinCre+Apcfl/fl and VillinCre- small intestinal epithelium.
Illumina Probe ID	Gene symbol	Log Fold change	Adjusted p value
ILMN_2734251	Dnase1	-5.34759	0.00385308
ILMN_3154252	Enpp7	-4.67758	8.22497e-05
ILMN_2534526	Enpp7	-4.59606	0.000330539
ILMN_2598877	Slc7a8	-4.50203	0.000671056
ILMN_2863362	Mme	-4.48887	0.000861629
ILMN_2531527	Naaladl1	-4.46139	0.000437926
ILMN_2871249	Rdh7	-4.39525	1.39054e-05
ILMN_2980044	Asah2	-4.35938	3.2134e-05
ILMN_2719069	Maob	-4.35714	0.0115718
ILMN_1257924	Gdpd2	-4.3049	0.00118168
ILMN_1216446	Slc5a4b	-4.27655	4.25979e-07
ILMN_2655795	Car4	-4.26676	4.64953e-05
ILMN_2669164	Arg2	-4.22205	4.41897e-05
ILMN_3018394	Naaladl1	-4.16241	0.00198118
ILMN_2804166	Igsf9	-4.10352	6.30026e-05
ILMN_2974664	Slc5a4a	-4.09636	0.000122721
ILMN_1240824	Reg3a	-4.09324	1.26479e-05
ILMN_3090143	Naaladl1	-4.05178	0.0133365
ILMN_2616226	Dbp	-4.04549	0.0461331
ILMN_2849016	Slc47a1	-4.02099	0.00240253
ILMN_1248367	Abat	-4.00801	3.85873e-07
ILMN_3161390	Slc28a1	-4.00411	5.8157e-07
ILMN_2592415	Reg1	-3.95479	0.00831722
ILMN_1226515	Rdh7	-3.92135	9.89361e-06
ILMN_2739384	Slc5a8	-3.86239	0.00530103
ILMN_2645295	Fam132a	-3.79235	0.00168061
ILMN_2604310	Eci3	-3.67759	9.49265e-06
ILMN_2709166	Susd2	-3.66966	0.00531026
ILMN_2601519	Abp1	-3.62345	0.0149077
ILMN_1214498	Cyp2d22	-3.62002	0.0167563
ILMN_2780392	Slc7a8	-3.54345	0.000229329
ILMN_2935870	St3gal4	-3.43355	0.0243606
ILMN_2659036	Npc1l1	-3.38402	0.00239222
ILMN_2874554	Aldh4a1	-3.37062	0.00133955
ILMN_3162202	Tmem86b	-3.35235	3.28516e-05
ILMN_1231387	Ccdc114	-3.32045	0.000801577
ILMN_2799590	Naprt1	-3.31901	0.00242061
ILMN_2723965	Edn2	-3.27867	0.0325771
ILMN_1248750	1200009I06Rik	-3.27458	0.00107933
ILMN_2589350	Ces2e	-3.27455	0.000360234
ILMN_2645662	Tmem86a	-3.27359	0.0112956
ILMN_2680628	Pbld2	-3.26026	6.12926e-06
ILMN_2796798	5730469M10Rik	-3.22963	0.00998874
ILMN_2753714	Gsdmc2	-3.21238	8.05795e-05
ILMN_1230890	Fmo5	-3.20893	0.0150542
ILMN_2668261	Slc26a6	-3.1949	0.00376822
ILMN_2713714	Slc6a4	-3.17672	1.18491e-05
ILMN_2774486	Bco2	-3.16775	0.000460616
ILMN_1225873	Slc1a1	-3.15951	5.18481e-06
ILMN_2943040	Slc15a1	-3.14981	0.000105583
ILMN_2991272	Aqp3	-3.14099	0.000629266
ILMN_2591713	Slc36a1	-3.13297	3.70417e-05
ILMN_2646369	Slc13a2	-3.13196	0.0051061
ILMN_1238542	2810405K02Rik	-3.1255	0.00821409
ILMN_1250569	Rapgefl1	-3.10259	9.05864e-08
ILMN_2690676	Clca3	-3.08834	0.0373845
ILMN_2590520	H2-Bl	-3.08617	3.21592e-05
ILMN_1251109	Slc25a45	-3.08122	0.003212
ILMN_1245609	Sgpl1	-3.05942	0.000344862
ILMN_1240318	Slc7a7	-3.05583	0.000265086
ILMN_2865726	Gdpd2	-3.04914	2.31319e-06
ILMN_2696418	Lrrc50	-2.98581	0.000522322
ILMN_3139952	Sis	-2.9692	0.00420969
ILMN_2749842	Slc47a1	-2.96823	0.00523666
ILMN_1240857	Cox7a1	-2.95941	0.0224286
ILMN_2958464	Slc43a2	-2.94169	0.00390895
ILMN_2725781	Abcg5	-2.9388	0.00160351
ILMN_2746116	Osta	-2.90675	0.00274243
ILMN_1225191	Naprt1	-2.90265	0.000276803
ILMN_2617005	Prlr	-2.89956	0.00541163
ILMN_2588882	Slc41a2	-2.89286	0.00420204
ILMN_2743932	Dnahc2	-2.88941	0.000380622
ILMN_1251371	Odf3b	-2.87183	0.00351033
ILMN_2852217	NA	-2.86412	2.83666e-05
ILMN_1218891	Fahd1	-2.86048	5.80699e-06
ILMN_2718314	Sema4g	-2.84915	5.70067e-06
ILMN_2770085	Ggt1	-2.833	0.00152269
ILMN_1259174	Scin	-2.82858	8.86159e-05
ILMN_1227434	Itgb7	-2.8103	0.0149039
ILMN_2925947	Abat	-2.80705	0.00044853
ILMN_2789904	Abcg8	-2.80286	0.044182
ILMN_2619707	Slco2b1	-2.79973	0.00123078
ILMN_2627733	Slc46a3	-2.7935	0.0328821
ILMN_1251839	Myo7a	-2.77338	0.0222741
ILMN_1215657	Slc5a11	-2.76872	0.00570161
ILMN_2834379	Tgfbi	-2.76821	0.00221134
ILMN_2754551	Dpep1	-2.74451	0.0185373
ILMN_2758264	Cyp2s1	-2.7242	2.67323e-05
ILMN_3160626	Cideb	-2.72237	7.96648e-05
ILMN_1230263	NA	-2.71547	5.57159e-05
ILMN_2658961	Dgka	-2.7096	2.21515e-05
ILMN_2658130	Hkdc1	-2.70758	6.26476e-07
ILMN_2759088	Odf3b	-2.6883	0.00225698
ILMN_2676481	Gde1	-2.68216	0.0462904
ILMN_1227240	Cdkn2b	-2.64402	2.40998e-07
ILMN_1238140	Ces1f	-2.63688	0.0208494
ILMN_2746830	Dhrs11	-2.63363	9.53426e-06
ILMN_2832524	Gpt	-2.62685	7.48567e-06
ILMN_2908846	Iqgap2	-2.62574	0.00677601
ILMN_2758803	1700019G17Rik	-2.61296	0.000560241
ILMN_2759079	Ppap2a	-2.61181	0.0120846
ILMN_2854920	Mogat2	-2.60906	0.00601022
ILMN_2936380	Sgpl1	-2.59924	0.000294068
ILMN_2733708	Rbp7	-2.58355	0.02158
ILMN_2940446	Dgka	-2.58089	0.000256807
ILMN_2601453	Fam78a	-2.56974	0.00327893
ILMN_2628647	Ddc	-2.55889	0.0246457
ILMN_3115255	Gsdmc2	-2.54108	3.49744e-05
ILMN_3161671	Gm7092	-2.53989	0.0122571
ILMN_2591271	Fmo4	-2.52647	0.00201843
ILMN_2715270	Slc5a1	-2.51808	0.00458049
ILMN_2956448	Creb3l2	-2.51671	0.0216834
ILMN_2740207	1200009I06Rik	-2.51223	0.0152229
ILMN_1221787	Tcn2	-2.50776	0.0130187
ILMN_2756291	Plekhg6	-2.50747	0.000198463
ILMN_2743831	Pepd	-2.5015	0.0344939
ILMN_3123043	Dnahc2	-2.48294	0.0186879
ILMN_3136744	Sesn1	-2.47663	0.0276615
ILMN_1245447	Abcd1	-2.46582	0.000713418
ILMN_2749840	Slc47a1	-2.46567	0.00466245
ILMN_2723826	Slc7a7	-2.44843	0.00308123
ILMN_2663374	Nr1h3	-2.44143	0.000374388
ILMN_2907214	Tcea3	-2.4385	0.000277518
ILMN_1227282	Soat2	-2.43506	3.66228e-05
ILMN_2679456	Crat	-2.43493	0.0149522
ILMN_1244272	Epb4.1l3	-2.42369	0.000145897
ILMN_2902979	Fas	-2.40544	0.000819816
ILMN_2863366	Mme	-2.40535	0.00671883
ILMN_2513870	Zap70	-2.39867	0.00642023
ILMN_2945330	Tm4sf5	-2.39123	0.000183327
ILMN_2662264	Bcas1	-2.38605	9.72958e-05
ILMN_2917497	Fcgrt	-2.37446	0.00462681
ILMN_2645793	Aldh3b1	-2.37381	0.00398858
ILMN_1226325	Cnnm2	-2.36214	0.0040268
ILMN_2699737	Ihh	-2.35415	0.00590186
ILMN_2820831	Mycbpap	-2.33839	0.00994567
ILMN_2617629	Mogat2	-2.33047	0.000250545
ILMN_1235719	Ugt2b36	-2.32721	0.0115369
ILMN_2638520	Rab11fip3	-2.30692	0.00153182
ILMN_2686353	Sult2b1	-2.30276	0.000434574
ILMN_2682223	Slc2a9	-2.2999	0.0231236
ILMN_2601072	Dab1	-2.29022	0.0108241
ILMN_2915835	BC025446	-2.28752	0.00240118
ILMN_1221789	Osbpl6	-2.27963	0.000814857
ILMN_2795317	NA	-2.27466	0.000459874
ILMN_2735308	Slc39a5	-2.26567	0.029822
ILMN_2645780	Osgin1	-2.26371	4.70785e-05
ILMN_2826916	Ptpre	-2.25013	0.0069777
ILMN_2509273	Tmem120a	-2.24725	0.0107334
ILMN_2791179	Sult2b1	-2.23985	0.00861757
ILMN_2734661	Hagh	-2.23881	9.61297e-05
ILMN_2740152	Chpt1	-2.23392	0.000346174
ILMN_2785350	Il17rc	-2.23079	0.000110293
ILMN_3159558	Xkr9	-2.22818	0.0054998
ILMN_2979257	Rapgefl1	-2.22672	0.000987193
ILMN_2806996	Creb3l3	-2.21847	0.00165335
ILMN_2712873	Cyb5r3	-2.21492	0.0441219
ILMN_1226261	Fam158a	-2.20233	0.000585137
ILMN_3150519	Slc39a5	-2.19706	0.00455535
ILMN_1258442	Adh4	-2.19677	0.0093346
ILMN_2807284	Dgat1	-2.18756	0.000259283
ILMN_2765759	Asb2	-2.18723	0.000543757
ILMN_2815752	Slc7a9	-2.1843	0.0481945
ILMN_1234773	Anxa13	-2.18419	5.72696e-05
ILMN_2610981	Ostb	-2.18209	0.000321858
ILMN_2695344	Il17rc	-2.17491	0.00249799
ILMN_2915833	BC025446	-2.1674	0.0140902
ILMN_3150296	Acbd4	-2.16389	0.000180495
ILMN_3152079	Slc22a18	-2.16374	0.00053775
ILMN_2674281	BC046404	-2.15835	0.00850615
ILMN_1224116	Smpdl3a	-2.14747	0.00399019
ILMN_3136983	NA	-2.14133	0.0326919
ILMN_1240165	Acy3	-2.13622	0.00898882
ILMN_3158698	BC046404	-2.13594	0.00141715
ILMN_3036708	Gatsl2	-2.13389	0.00563663
ILMN_2689540	Acbd4	-2.12277	0.00581556
ILMN_2707017	Sec14l2	-2.1151	0.0112397
ILMN_3040543	Gsdmc2	-2.1086	0.00357315
ILMN_3160970	Gpr17	-2.10705	0.00772757
ILMN_2631534	Nags	-2.10691	6.05182e-05
ILMN_2710139	Ppargc1a	-2.10651	0.000997858
ILMN_1252990	Cck	-2.10429	0.0140305
ILMN_2730651	Slc7a9	-2.10036	0.000694371
ILMN_2789762	Fam3b	-2.09989	0.0158829
ILMN_2677634	Clic5	-2.09766	0.0169828
ILMN_2708477	Spink3	-2.0967	0.0251146
ILMN_1225901	Aqp11	-2.09388	0.00833807
ILMN_2811886	Soat2	-2.07789	0.000353585
ILMN_2896944	1810020D17Rik	-2.07756	1.92809e-05
ILMN_3077758	Unc93a	-2.07444	0.0415056
ILMN_2750548	Gnpda1	-2.06816	0.0232814
ILMN_1232263	Kcnk5	-2.06661	0.00899253
ILMN_2740151	Chpt1	-2.06432	0.024365
ILMN_2695158	Kifc2	-2.06093	0.00585023
ILMN_2838564	Tsku	-2.05984	0.0210361
ILMN_2953513	Aldh3b1	-2.05893	0.0306082
ILMN_3161676	G630016D24Rik	-2.05564	0.000896773
ILMN_2740149	Chpt1	-2.05326	0.0460027
ILMN_2642969	Acap1	-2.02422	0.0282208
ILMN_2589256	Adap2	-2.01631	5.86602e-05
ILMN_2613832	Mgst2	-2.00268	0.00567991
ILMN_2674906	Cldn15	-1.99584	0.00488534
ILMN_3059476	Sesn1	-1.98779	0.00436534
ILMN_1250576	Ttc39c	-1.98104	0.0182228
ILMN_2955818	Ugt2b36	-1.97446	0.00694979
ILMN_2682976	Nags	-1.97279	0.000364708
ILMN_3052781	Slc25a34	-1.96838	0.0164665
ILMN_1215733	Cndp2	-1.96579	0.00960628
ILMN_2762397	Fbxo25	-1.9576	0.0110839
ILMN_2639805	Ogdh	-1.94906	3.22228e-05
ILMN_2953515	Aldh3b1	-1.94555	0.00717714
ILMN_2972541	Dgkq	-1.94449	0.0202449
ILMN_3160190	Capn13	-1.93518	0.00235874
ILMN_2627041	Cx3cl1	-1.9305	0.0241671
ILMN_2791355	Ganc	-1.92091	0.00111941
ILMN_1246609	Rasgrp1	-1.9114	0.0164424
ILMN_2707645	Rhbg	-1.90931	0.0208881
ILMN_3067259	Ppfia3	-1.90075	0.000189342
ILMN_2979237	NA	-1.89082	0.0238369
ILMN_2594066	Rep15	-1.89055	0.00211769
ILMN_2785353	Il17rc	-1.88533	0.0184889
ILMN_3161452	4933422H20Rik	-1.88224	0.0185867
ILMN_2813221	Metrnl	-1.87609	0.0317353
ILMN_2986364	Trim38	-1.87538	0.00229291
ILMN_1235331	Ttc22	-1.87531	0.00881373
ILMN_2734142	Snta1	-1.87249	0.00839679
ILMN_2699466	Pla2g12b	-1.87028	0.0110392
ILMN_1232760	Rasal3	-1.86226	0.00402611
ILMN_3006911	Cyp4f13	-1.8608	0.00205932
ILMN_3150536	Fam82a2	-1.86005	0.0103275
ILMN_2768936	Coro2a	-1.85061	0.0291526
ILMN_2829330	Hexb	-1.8483	0.0222332
ILMN_2694038	Pcyt2	-1.84121	0.040557
ILMN_2729607	Scnn1a	-1.84083	0.00541315
ILMN_1225605	Pigr	-1.83772	0.00704063
ILMN_2865527	Krt12	-1.83684	0.000681606
ILMN_2758562	Stap2	-1.82942	0.0261431
ILMN_1219704	Fam23a	-1.82645	0.0267306
ILMN_2744998	Entpd8	-1.82341	0.0159076
ILMN_2748928	Gsdmd	-1.81947	0.00639433
ILMN_2941324	Gsdmd	-1.81465	0.0109983
ILMN_2606288	Clrn3	-1.80532	0.0422648
ILMN_2979307	Nek3	-1.79841	0.0143747
ILMN_2501719	Ush1c	-1.7932	0.0228465
ILMN_2649091	Plcd1	-1.79169	0.000236152
ILMN_1238479	Mgst3	-1.79163	0.00460157
ILMN_2925281	Abcd3	-1.79068	0.0200316
ILMN_1250011	Tob1	-1.78978	0.0212622
ILMN_2856926	Gpr114	-1.7878	0.0409438
ILMN_1247389	Mfsd6l	-1.7795	0.00194578
ILMN_2758896	Trp53i13	-1.77528	0.0134436
ILMN_2644632	Stxbp1	-1.76855	0.00843636
ILMN_2779654	Btnl2	-1.76371	0.0293122
ILMN_1240256	Slc9a3r1	-1.76325	0.0351011
ILMN_2603662	B230312A22Rik	-1.75566	0.044445
ILMN_2677876	Arhgap4	-1.75465	0.00982024
ILMN_2512297	Trpm4	-1.75303	0.0318145
ILMN_1232995	Ifi27l2b	-1.75195	0.00211911
ILMN_1224713	Adap1	-1.74631	0.0334003
ILMN_2900484	Trim72	-1.73735	0.00259722
ILMN_2949844	Acox3	-1.72839	0.0209874
ILMN_1247682	Atp6v0a1	-1.72707	0.039702
ILMN_1219459	Urgcp	-1.72392	0.00162512
ILMN_1221045	Prkcz	-1.70892	0.0230587
ILMN_1218228	Rilp	-1.70679	0.00648056
ILMN_2605819	Egln3	-1.70511	0.0139893
ILMN_1225552	Arsa	-1.70256	0.00698054
ILMN_2615035	Mgst3	-1.69268	0.0131154
ILMN_2712668	Pfkfb4	-1.68814	0.0186277
ILMN_3099751	Prmt2	-1.67506	0.032228
ILMN_1216182	Ttc39c	-1.6635	0.00886642
ILMN_1220834	NA	-1.65964	0.0232341
ILMN_3109360	Plec	-1.65821	0.0135931
ILMN_2594644	Lrrc48	-1.65294	0.0208372
ILMN_2445165	Vdr	-1.64589	0.00421519
ILMN_1252698	Btd	-1.64182	0.0103361
ILMN_3128992	Cd27	-1.64169	0.0286314
ILMN_2687372	Hectd3	-1.64121	0.00448062
ILMN_2676606	Optn	-1.63832	0.0486114
ILMN_2751072	Gna11	-1.63817	0.00206145
ILMN_2939303	Pcyt2	-1.63531	0.0114332
ILMN_2820893	Selplg	-1.63476	0.0300956
ILMN_1240839	Golt1a	-1.63197	0.0264504
ILMN_2766105	Mfsd7a	-1.62519	0.0319392
ILMN_1214899	Phospho1	-1.62378	0.0127298
ILMN_2445166	Vdr	-1.6201	0.0109501
ILMN_2732757	Spns3	-1.61957	0.00745948
ILMN_1237034	AU040320	-1.61667	0.00656283
ILMN_2668178	Fam109a	-1.61447	0.0322831
ILMN_1251301	Klc4	-1.61303	0.00605902
ILMN_3092653	Palld	-1.61102	0.00703464
ILMN_1239947	Hnf4g	-1.61032	0.033576
ILMN_2868927	Fam98c	-1.5973	0.0377064
ILMN_1245496	Trim31	-1.59646	0.00221834
ILMN_1245622	Cldn15	-1.59555	0.00231625
ILMN_2749448	Plekho2	-1.59513	0.0159186
ILMN_2980466	Idua	-1.58446	0.00302062
ILMN_2755021	NA	-1.56877	0.00138848
ILMN_1227907	NA	-1.56523	0.0193382
ILMN_2919860	Cds1	-1.56311	0.00881712
ILMN_2627995	Mtmr4	-1.55103	0.00553569
ILMN_2689581	Pipox	-1.54818	0.00675955
ILMN_2773537	Ckmt1	-1.54776	0.00710711
ILMN_2664779	Ppp1r16a	-1.52161	0.00281626
ILMN_2677323	Dqx1	-1.51573	0.00735122
ILMN_1222471	NA	-1.50776	0.0462541
ILMN_2821263	Eps8l2	-1.49146	0.0105829
ILMN_1224256	Erlin1	-1.47416	0.0310502
ILMN_1215096	Entpd5	-1.46915	0.0305866
ILMN_2734090	Vstm2l	-1.46429	0.0310143
ILMN_1253317	Xpnpep1	-1.46346	0.0237631
ILMN_3133238	Ccdc114	-1.4577	0.0248303
ILMN_2814927	Chga	-1.45275	0.0139849
ILMN_2788574	Gmip	-1.44599	0.013702
ILMN_2638017	Atp2a3	-1.44333	0.0215354
ILMN_2752431	Itpka	-1.43744	0.0229872
ILMN_1224129	Dennd3	-1.40909	0.0150552
ILMN_2718791	Sphk2	-1.40053	0.0157912
ILMN_1221703	Abca7	-1.3882	0.0046385
ILMN_2616309	Pttg1ip	-1.38446	0.0348955
ILMN_2665131	Ip6k1	-1.36986	0.0247879
ILMN_1215120	Sema4a	-1.36539	0.0245753
ILMN_2791272	Por	-1.35912	0.0355907
ILMN_2639809	Nucb1	-1.35859	0.0111147
ILMN_2710419	Plec	-1.35407	0.0270123
ILMN_2827646	Tmem98	-1.35244	0.0376434
ILMN_2765936	Fam73b	-1.33253	0.0260745
ILMN_2842999	D16H22S680E	-1.31376	0.037273
ILMN_3130719	Sybu	-1.3134	0.039166
ILMN_2879746	Lasp1	-1.31241	0.015539
ILMN_3153982	Nacc2	-1.30997	0.00680252
ILMN_2834777	Irf1	-1.28561	0.0409438
ILMN_3008277	Ndufv3	-1.27159	0.0211742
ILMN_1219375	Zfp747	-1.26213	0.0134179
ILMN_2697248	Tmbim6	-1.09038	0.045903
ILMN_3161617	Fancd2	1.15281	0.0269181
ILMN_2750801	Rpa1	1.1921	0.0307478
ILMN_2645719	Tmem199	1.23843	0.0439608
ILMN_2974418	Poc1b	1.2472	0.0205413
ILMN_2599935	Noa1	1.24774	0.0266018
ILMN_1254669	Sypl	1.26388	0.00609284
ILMN_2880634	Nhp2	1.27662	0.0234882
ILMN_1259127	Bcas2	1.28506	0.0332128
ILMN_1220688	Fhdc1	1.3065	0.0332365
ILMN_2613841	Sf3a3	1.30691	0.0218483
ILMN_2978838	Mat2a	1.31454	0.0228581
ILMN_2987062	Thyn1	1.31614	0.026817
ILMN_1232903	Acbd6	1.32405	0.0185216
ILMN_2720763	Ftsjd1	1.32487	0.0185004
ILMN_3006587	Greb1	1.34556	0.028963
ILMN_3160783	Ttll4	1.35113	0.0439362
ILMN_1228568	Irf2bp1	1.35785	0.0295204
ILMN_1258552	Noa1	1.37125	0.00868445
ILMN_1248293	Yap1	1.3787	0.0126401
ILMN_2594714	Ets2	1.38026	0.0089014
ILMN_2874443	Polr2h	1.3804	0.024573
ILMN_2677092	Nutf2	1.38057	0.0190271
ILMN_2734452	Shq1	1.38143	0.0214206
ILMN_2845272	Klhdc2	1.38634	0.00487139
ILMN_1222171	Rg9mtd2	1.39861	0.0436782
ILMN_2711355	Dmwd	1.3991	0.0425928
ILMN_1218571	Dhx15	1.4014	0.0470713
ILMN_1243127	Gtf2h3	1.4052	0.0246572
ILMN_2846368	Bola2	1.40914	0.0191218
ILMN_2965903	Hdc	1.41905	0.0358745
ILMN_2597255	Cdc6	1.42029	0.0201816
ILMN_2723931	E2f6	1.42145	0.00850212
ILMN_2601856	Mms22l	1.4236	0.0323904
ILMN_2791952	Hes6	1.43051	0.0123261
ILMN_2611728	Srsf6	1.43101	0.0411283
ILMN_1237750	Polr2f	1.43409	0.0488371
ILMN_1214671	Cdca4	1.4347	0.0212127
ILMN_2926155	Rbm38	1.43816	0.00332868
ILMN_2876482	Bzw2	1.44356	0.0170197
ILMN_1250857	Mre11a	1.44872	0.0467754
ILMN_1252373	Pus7l	1.45152	0.0172526
ILMN_1225966	Gipc1	1.46508	0.00667792
ILMN_2600202	Dhx33	1.47099	0.0133775
ILMN_2741132	Hmgn1	1.48155	0.0444264
ILMN_2661125	Maged1	1.48243	0.0199755
ILMN_2847024	Dph2	1.48557	0.0329616
ILMN_1233478	Haus6	1.48755	0.0220411
ILMN_2688383	Nop2	1.4915	0.0316643
ILMN_2649550	Fosl1	1.49805	0.00961952
ILMN_2897468	Cenpn	1.49919	0.0327377
ILMN_1235494	Tmem9	1.51425	0.00515129
ILMN_2618014	Siah1b	1.51733	0.00109562
ILMN_1236796	Smn1	1.51767	0.0208952
ILMN_3162771	Taf1d	1.52636	0.0233822
ILMN_2642052	3010003L21Rik	1.54011	0.0362492
ILMN_2848090	Naa15	1.55165	0.00276727
ILMN_1253854	Tgif1	1.55848	0.00487429
ILMN_2836664	Polr1a	1.55873	0.0100029
ILMN_1216198	NA	1.56042	0.0257216
ILMN_2791963	E2f6	1.56476	0.0151947
ILMN_2973024	1500011H22Rik	1.56654	0.0451109
ILMN_2466845	Trp53	1.56775	0.0316862
ILMN_1250928	Zfhx3	1.56977	0.019825
ILMN_1235808	Sorbs2	1.57177	0.0273831
ILMN_2707694	D10Wsu102e	1.57592	0.00297123
ILMN_3109564	Brca2	1.57689	0.0120648
ILMN_1252819	Prmt7	1.58028	0.0244184
ILMN_2961152	Krt7	1.5806	0.00525398
ILMN_3160212	Prps1l3	1.58181	0.0112969
ILMN_2493175	Tst	1.58488	0.0250374
ILMN_2623793	Zfhx3	1.59425	0.0189312
ILMN_1252310	Dnmt3b	1.59975	0.00316184
ILMN_2622255	Ephb2	1.60845	0.0423948
ILMN_1240735	Trub1	1.61244	0.0176956
ILMN_2595593	Fxyd3	1.61343	0.0325361
ILMN_2648080	Kntc1	1.61497	0.0202664
ILMN_2763245	Cxcl1	1.61552	0.0294958
ILMN_2749303	NA	1.61705	0.00052561
ILMN_2983714	Apitd1	1.61804	0.00992159
ILMN_2838372	2010111I01Rik	1.62888	0.00524156
ILMN_2625060	Rps24	1.63588	0.0129835
ILMN_2774640	Blm	1.64245	0.0155154
ILMN_2957161	Smyd2	1.64356	0.0119793
ILMN_2703099	Ipo4	1.64369	0.00942618
ILMN_2675740	Mars2	1.64475	0.0187627
ILMN_2604358	Nkrf	1.65082	0.00505318
ILMN_2473122	Wrb	1.65641	0.0111911
ILMN_2691352	Efna4	1.65975	0.000406644
ILMN_2757916	Armc10	1.66049	0.00770744
ILMN_2998934	Cited4	1.66694	0.0063934
ILMN_1214974	Tmed1	1.66797	0.0361563
ILMN_1250438	Marcksl1	1.67218	0.0367276
ILMN_2813186	Avpi1	1.67328	0.0179307
ILMN_1226157	Pik3r3	1.6738	0.0203855
ILMN_2631098	Msh6	1.67652	0.00352139
ILMN_2655058	Fstl4	1.67702	0.0134261
ILMN_2433318	Greb1	1.68331	0.00643022
ILMN_2831491	Pwp2	1.68739	0.0157043
ILMN_2754369	Exosc8	1.69235	0.00684059
ILMN_2638781	Hddc2	1.69379	0.0280537
ILMN_2622057	Tsen2	1.6985	0.0034289
ILMN_2965991	Nob1	1.69897	0.00709673
ILMN_2918907	Mcc	1.70097	0.0208556
ILMN_1220305	D19Bwg1357e	1.70206	0.0123031
ILMN_1217927	Qtrt1	1.70382	0.0359071
ILMN_2985240	Reps1	1.7076	0.0309951
ILMN_2999642	Nol10	1.71541	0.00111907
ILMN_2957862	Noc4l	1.71843	0.0290002
ILMN_2833243	Naa25	1.71972	0.0274366
ILMN_2880529	Uck2	1.72256	0.00469183
ILMN_1218384	Nfic	1.72502	0.0157914
ILMN_3145474	NA	1.72962	0.0145574
ILMN_2837189	Fam92a	1.73185	0.0499126
ILMN_2977624	Rrm1	1.73651	0.0168239
ILMN_2926198	Hilpda	1.73768	0.0258607
ILMN_1240620	Rfc1	1.74752	0.0144423
ILMN_2723850	Ncl	1.75458	0.0134277
ILMN_3009501	Kcnk1	1.75518	0.000242367
ILMN_2800256	Heatr1	1.75851	0.0271755
ILMN_1254929	Rcl1	1.76955	0.00137538
ILMN_2713969	B9d1	1.77059	0.030033
ILMN_3096933	Top1mt	1.77557	0.00454702
ILMN_1227712	Wdr74	1.77761	0.00314034
ILMN_2650008	Lgr5	1.78898	0.0114544
ILMN_2819319	Rrm2	1.79409	0.00118433
ILMN_2427869	Spata24	1.79746	0.0039981
ILMN_2965414	Ankrd22	1.79748	0.0340462
ILMN_2711267	Krt18	1.79808	0.00175615
ILMN_1214036	Heatr1	1.79858	0.0156016
ILMN_2678134	Bspry	1.80048	0.0207477
ILMN_1241270	Cep78	1.80243	0.000335157
ILMN_2720674	Stard5	1.80528	0.0451065
ILMN_2611931	Surf2	1.80581	0.0283963
ILMN_2747651	Hat1	1.81093	0.00347006
ILMN_2761247	Cad	1.81188	0.0124845
ILMN_2707147	Rangrf	1.81327	0.00495992
ILMN_2657432	Mtap1s	1.83358	0.000705972
ILMN_2702989	Tex10	1.83586	0.000288396
ILMN_2986978	Smo	1.84094	0.000189183
ILMN_3136149	Faim2	1.84154	0.000569609
ILMN_2966386	Rcl1	1.84726	0.000742287
ILMN_2960822	NA	1.852	0.00532246
ILMN_2720634	Prmt5	1.8542	0.0121244
ILMN_2721966	Cdc37	1.85512	0.0239576
ILMN_1242779	Gnb1l	1.86083	0.00123961
ILMN_2705097	Adat2	1.86125	0.00220807
ILMN_2598766	Prox1	1.8671	0.00933462
ILMN_1217009	Rab15	1.8713	0.00117392
ILMN_3007428	Sox9	1.87511	0.0354174
ILMN_1224942	Shmt2	1.87515	0.00306252
ILMN_2780915	Prmt7	1.882	0.000319595
ILMN_1224534	Exosc1	1.88398	0.0435634
ILMN_2970532	Mcm10	1.88496	0.00418501
ILMN_2742867	Mtap	1.89372	0.0204759
ILMN_1258609	Wdr31	1.89957	0.0117161
ILMN_2939012	1500012F01Rik	1.89971	0.00101415
ILMN_2663604	Fignl1	1.90207	0.0125646
ILMN_1248733	Pa2g4	1.90223	0.0298814
ILMN_2729422	Ror2	1.91159	0.000756025
ILMN_2761109	Clic4	1.91161	0.0321792
ILMN_2993109	Ddit4	1.91197	0.0208714
ILMN_2677170	Sigmar1	1.91338	0.00145643
ILMN_2608933	Tcof1	1.91662	0.0130233
ILMN_1253294	Ikbkap	1.92828	0.0058646
ILMN_3031781	Arid5b	1.93342	0.0485425
ILMN_2700107	Polr1a	1.94287	0.00938391
ILMN_2772380	Mrto4	1.9486	0.0410338
ILMN_2709047	Polr1e	1.94921	0.00739892
ILMN_2726055	Shmt1	1.95339	0.000498862
ILMN_2715802	NA	1.95699	0.00729103
ILMN_1249289	Tspan12	1.96081	0.0449947
ILMN_2866752	Bcap29	1.96229	0.0389113
ILMN_3133352	Ung	1.96644	0.0225205
ILMN_1249242	Dnajc2	1.97031	0.00311873
ILMN_2755585	Avpi1	1.97035	0.00362949
ILMN_2730003	Ccdc86	1.97457	0.0117368
ILMN_1242013	Uck2	1.975	0.0435109
ILMN_2929896	Pbk	1.97606	0.0467656
ILMN_2647873	Nav1	1.97847	0.01105
ILMN_1255110	Mybbp1a	1.97892	0.00242139
ILMN_1243903	Hspbap1	1.98045	0.000162078
ILMN_2883392	NA	1.98403	0.0064802
ILMN_2992403	Cinp	1.98561	0.000319456
ILMN_2730463	Cdt1	1.9861	0.000477045
ILMN_2849571	Wdr75	1.98818	0.0160227
ILMN_2672509	Fam132b	1.99142	0.00473544
ILMN_1225520	2310008H09Rik	2.00207	0.000703904
ILMN_2674324	Thop1	2.00219	0.0028829
ILMN_2718843	Fam111a	2.00573	0.00854554
ILMN_2724322	Cirh1a	2.00638	0.000180114
ILMN_2721208	Msto1	2.00666	0.0224304
ILMN_2913269	BC027231	2.00918	0.00527948
ILMN_2639272	Ddx21	2.01056	0.0241424
ILMN_2699624	2310008H09Rik	2.0125	0.00519244
ILMN_2896314	Axin2	2.01573	0.0258467
ILMN_2606088	Pgc	2.02382	0.0135409
ILMN_2825574	Tubb2b	2.03009	3.28562e-05
ILMN_2609614	Snx10	2.03059	0.00202533
ILMN_3030392	Spata24	2.03264	0.0106075
ILMN_1226280	Gar1	2.0355	0.00609536
ILMN_2650775	Nol12	2.03581	0.0283205
ILMN_1246999	Ddx18	2.03933	0.00210337
ILMN_2742849	Mcm5	2.04374	0.00845171
ILMN_2936427	Mcm4	2.04838	0.00267439
ILMN_3088934	2700094K13Rik	2.05411	0.00102991
ILMN_1218617	Skiv2l2	2.05475	0.002556
ILMN_2600508	Eif2b1	2.06377	0.0321886
ILMN_2968907	Tipin	2.08386	0.00789416
ILMN_2737710	Tiam1	2.09186	0.00145505
ILMN_2914010	Dmwd	2.09283	0.0334003
ILMN_2689731	Dusp4	2.09352	0.000405736
ILMN_3103689	Spata24	2.09612	7.17412e-06
ILMN_1238081	Sigmar1	2.10197	0.00371398
ILMN_2722455	Prmt5	2.10485	0.000160944
ILMN_2760979	Tgfbr2	2.12116	0.00296951
ILMN_2425029	Phlda2	2.12445	0.00418374
ILMN_1233339	Nme4	2.12558	0.0026371
ILMN_2754222	Rpp25	2.12719	0.0276858
ILMN_2826881	Mybl2	2.12848	0.00403401
ILMN_1238547	Areg	2.13289	0.00259477
ILMN_2645620	Bcap29	2.13405	0.0263983
ILMN_1219712	Ctps	2.13759	0.00977409
ILMN_1254295	Sox21	2.15574	0.00501666
ILMN_1250574	Nup43	2.15968	0.0195518
ILMN_1258657	Mettl11a	2.166	0.000202934
ILMN_1250907	Mcm2	2.16743	0.000184649
ILMN_1221750	Mycl1	2.17036	0.000519574
ILMN_2979430	Thg1l	2.18018	0.0192836
ILMN_1215242	Eif2b1	2.18306	0.00251234
ILMN_2666487	Ruvbl1	2.18843	0.00650724
ILMN_1227164	Tubb5	2.19839	0.00786641
ILMN_2589662	Bmp7	2.20024	0.000133582
ILMN_2629856	Rrp15	2.20092	0.00184671
ILMN_2604835	AI118078	2.21193	0.00780402
ILMN_3029727	Shf	2.21793	0.00341759
ILMN_1242942	Tmed6	2.21949	0.000657178
ILMN_2664686	Chaf1b	2.22283	0.00685754
ILMN_2888144	Slc29a1	2.22588	0.033051
ILMN_2605096	Rsl1d1	2.2434	0.0175554
ILMN_2733733	Tlr2	2.24459	7.60006e-05
ILMN_2677595	Ncapg2	2.25137	0.0037467
ILMN_2620435	Ctps	2.27104	0.00221446
ILMN_2851040	Mcm3	2.27237	0.00730449
ILMN_1244161	Nme4	2.2849	0.000465765
ILMN_1225544	Slc19a1	2.28695	0.00333895
ILMN_2636536	Pla2g12a	2.28721	0.000666245
ILMN_2641201	Sp5	2.29113	0.000232269
ILMN_2666483	Ruvbl1	2.31236	0.00272375
ILMN_1239181	Nmral1	2.31268	0.00182826
ILMN_2737193	Eif3g	2.31687	0.000526874
ILMN_2644936	Habp2	2.33168	0.00566596
ILMN_3114585	Cd44	2.33568	0.000393182
ILMN_2621433	Fgfrl1	2.34904	2.37021e-06
ILMN_2880346	Rrp1b	2.36751	0.00106931
ILMN_3062267	Acot1	2.38169	0.000389562
ILMN_1245424	Ppat	2.39804	9.70143e-05
ILMN_2710455	Hebp2	2.39817	7.57693e-06
ILMN_2605094	Rsl1d1	2.41207	0.00218852
ILMN_2620145	Plcd3	2.41221	0.00031499
ILMN_2979190	Habp2	2.4181	0.00931697
ILMN_2809611	Srm	2.42735	0.00130847
ILMN_2790181	Phgdh	2.43511	0.00129263
ILMN_2737192	Eif3g	2.43862	2.62319e-05
ILMN_2600778	Neurog3	2.46759	0.00917175
ILMN_2932964	Ctps	2.49586	0.00113324
ILMN_1241225	Dctd	2.50275	0.0408757
ILMN_2653207	Tead2	2.51012	7.09817e-07
ILMN_1259610	Cd276	2.5277	3.21655e-06
ILMN_2793522	Tnfrsf19	2.52832	7.52725e-05
ILMN_1244829	Hap1	2.52896	0.00246827
ILMN_1213978	Ptpro	2.53031	8.27351e-05
ILMN_1225880	Srm	2.54213	0.0114689
ILMN_1224637	Foxq1	2.55266	0.0253243
ILMN_1255479	Cldn2	2.61202	0.0380539
ILMN_2891583	Car12	2.63434	0.000687899
ILMN_2737713	Edn1	2.66414	8.42901e-06
ILMN_2711948	Slc7a5	2.66709	0.020883
ILMN_2543108	NA	2.6692	0.000367135
ILMN_2803920	Ly6d	2.69687	0.00262664
ILMN_1243266	Nox1	2.70703	0.00499995
ILMN_2662926	Egr1	2.71224	0.000118216
ILMN_2754990	Cd44	2.72941	0.00191237
ILMN_2909105	NA	2.74867	4.33276e-05
ILMN_1377919	Tubb2b	2.75567	1.88027e-05
ILMN_1247811	Ass1	2.79057	5.58087e-06
ILMN_2513826	Tnfrsf11b	2.87373	0.00272235
ILMN_2611180	Ccdc3	2.87493	0.00517127
ILMN_2950622	Arhgdig	2.92166	1.15366e-05
ILMN_1221835	Tubb2b	2.93277	2.14124e-06
ILMN_2699522	Dyrk3	2.95628	2.13646e-07
ILMN_2735350	Gdf15	2.96025	3.08e-06
ILMN_2963091	E130012A19Rik	2.97031	0.00335792
ILMN_3139875	Acot1	2.9801	8.16394e-06
ILMN_2772077	Bok	3.10487	4.64543e-06
ILMN_2640330	Cd44	3.14588	8.75429e-05
ILMN_2734097	Btc	3.15376	8.36161e-06
ILMN_1221048	Psat1	3.17098	0.00433886
ILMN_2598103	Emp2	3.28333	0.00217087
ILMN_2424299	Tnfrsf12a	3.41853	0.0012231
ILMN_2778111	Etv4	3.58358	1.05083e-06
ILMN_2888552	Slc1a4	3.75127	0.0003995
ILMN_1258988	Igfbp4	3.78172	0.0020199
ILMN_2694955	Igfbp4	4.01381	4.35636e-07
ILMN_2671165	Krt23	4.16517	3.23135e-07
ILMN_2593774	1190002H23Rik	4.338	2.26801e-07
ILMN_1246173	Msx1	4.43867	4.93466e-06
ILMN_3160369	Atg9b	4.7509	1.94348e-09
