# Supplementary material for: Brg1 Loss Attenuates Aberrant Wnt-Signalling and Prevents Wnt-Dependent Tumourigenesis in the Murine Small Intestine
Source: PLoS Genet. 2014 Jul 10;10(7):e1004453. doi: 10.1371/journal.pgen.1004453 (PMC4091792; doi:10.1371/journal.pgen.1004453)
Supplement: Table S2 — Genes differentially expressed between VillinCre+Apcfl/flBrgfl/fl and VillinCre+Apcfl/fl small intestinal epithelium. (XLS) [file pgen.1004453.s004.xls]

## Sheet: S2
Genes differentially expressed between VillinCre+Apcfl/flBrgfl/fl and VillinCre+Apcfl/fl small intestinal epithelium.
Illumina Probe ID	Gene symbol	Log Fold change	Adjusted p value
ILMN_1255416	Ly6a	-5.69078	0.000145272
ILMN_3161834	Olfm4	-4.8834	6.12615e-05
ILMN_2670150	Oas2	-4.09465	0.0134586
ILMN_2598103	Emp2	-3.79501	0.000444925
ILMN_2756023	Pcsk9	-3.73766	0.000228728
ILMN_1244513	Gbp3	-3.72159	0.000754117
ILMN_2918002	Gbp3	-3.63107	0.00148325
ILMN_2827780	NA	-3.49352	0.00205734
ILMN_2984828	Ly6e	-3.48467	0.0147039
ILMN_1221048	Psat1	-3.34718	0.00349562
ILMN_3160369	Atg9b	-3.3343	1.55282e-06
ILMN_2640330	Cd44	-3.13913	0.000166105
ILMN_1221835	Tubb2b	-3.0247	2.43802e-06
ILMN_2593774	1190002H23Rik	-2.96002	0.000211506
ILMN_1232667	Ifitm2	-2.86047	0.00258549
ILMN_2479370	Tm4sf4	-2.82831	0.0141871
ILMN_3135781	Anxa3	-2.77564	0.000266957
ILMN_2720674	Stard5	-2.74766	0.000181085
ILMN_1241437	Gsta3	-2.70496	0.00553926
ILMN_2694955	Igfbp4	-2.68724	0.000513462
ILMN_1377919	Tubb2b	-2.59499	9.05695e-05
ILMN_1244829	Hap1	-2.59496	0.00299791
ILMN_1259610	Cd276	-2.55828	4.98541e-06
ILMN_2979430	Thg1l	-2.50889	0.00465179
ILMN_2754990	Cd44	-2.4969	0.012056
ILMN_2619639	AI428936	-2.49161	0.00106513
ILMN_1242942	Tmed6	-2.45213	0.000259964
ILMN_2976159	Mreg	-2.44164	0.000525361
ILMN_2891583	Car12	-2.43655	0.00388525
ILMN_2660182	Acot7	-2.38467	0.000605382
ILMN_2778111	Etv4	-2.34567	0.00158985
ILMN_1240864	Cmpk2	-2.34563	0.0373204
ILMN_2634248	Syncrip	-2.31423	0.00756677
ILMN_2735350	Gdf15	-2.30737	0.000303761
ILMN_1248318	Slc22a1	-2.29777	0.00326638
ILMN_2904321	Akt3	-2.28006	0.00632969
ILMN_1241171	Anxa3	-2.24771	0.00018465
ILMN_2515601	Vldlr	-2.24502	0.0201477
ILMN_1247811	Ass1	-2.24317	0.000330262
ILMN_2729422	Ror2	-2.23224	0.000127191
ILMN_2775307	Lamc2	-2.20656	0.0213961
ILMN_1219712	Ctps	-2.19988	0.0113483
ILMN_2961152	Krt7	-2.16113	8.48413e-05
ILMN_2751494	Stk39	-2.15059	0.000850337
ILMN_2744890	Gadd45g	-2.13184	0.0350674
ILMN_1238081	Sigmar1	-2.10595	0.00634362
ILMN_2851040	Mcm3	-2.08966	0.0400603
ILMN_2735792	Smarca4	-2.08127	1.2596e-05
ILMN_2515363	Tpm4	-2.07969	0.0427245
ILMN_2892292	Alg9	-2.0779	0.00908195
ILMN_2686244	Rassf4	-2.07528	0.0238387
ILMN_2726371	Nqo1	-2.06333	0.0102418
ILMN_2796472	Vldlr	-2.0468	0.046268
ILMN_2623526	Myc	-2.04144	0.0429099
ILMN_2737713	Edn1	-2.03171	0.00107608
ILMN_2667635	Clic6	-2.01864	0.0304644
ILMN_2606180	Acot7	-1.99308	0.00924053
ILMN_2790181	Phgdh	-1.98044	0.0420407
ILMN_2762109	Pkp1	-1.96741	0.00105422
ILMN_2733733	Tlr2	-1.96372	0.00107686
ILMN_1227649	Gss	-1.94993	0.013655
ILMN_2606088	Pgc	-1.93016	0.0443264
ILMN_2621433	Fgfrl1	-1.91758	0.000115964
ILMN_2807084	Acot7	-1.9107	0.00272284
ILMN_1238547	Areg	-1.9083	0.0219027
ILMN_2595593	Fxyd3	-1.89988	0.00581722
ILMN_1217009	Rab15	-1.89133	0.00178805
ILMN_2825574	Tubb2b	-1.87864	0.00020474
ILMN_2650008	Lgr5	-1.86025	0.0115074
ILMN_1227508	Stard5	-1.8522	0.00310042
ILMN_2711267	Krt18	-1.82074	0.00259257
ILMN_1227993	Vav3	-1.7735	0.0346905
ILMN_2926155	Rbm38	-1.77337	0.000258695
ILMN_1240979	Rbm38	-1.77321	0.00219389
ILMN_2712792	Csnk1e	-1.76803	0.0487508
ILMN_2737710	Tiam1	-1.74918	0.0322109
ILMN_2922334	Dtx4	-1.72343	0.0229603
ILMN_3155363	Ppl	-1.69982	0.042085
ILMN_2635348	Iqcb1	-1.69928	0.00123994
ILMN_3019002	Srsf10	-1.68021	0.0172265
ILMN_1215673	Defa1	-1.6672	0.021525
ILMN_2918907	Mcc	-1.65903	0.0499158
ILMN_1218441	Slc23a3	-1.64741	0.0176881
ILMN_2721789	Slc12a8	-1.63625	0.0213219
ILMN_2651706	Dtx4	-1.62538	0.0112963
ILMN_2643876	Tcirg1	-1.58206	0.00825753
ILMN_2589662	Bmp7	-1.58049	0.0301278
ILMN_3136149	Faim2	-1.55446	0.0119584
ILMN_2745433	Ergic1	-1.53872	0.0103246
ILMN_1245448	Wdhd1	-1.53459	0.0221552
ILMN_2691352	Efna4	-1.52431	0.00260149
ILMN_2648409	Cmtm7	-1.47065	0.0364357
ILMN_2699522	Dyrk3	-1.45381	0.0241904
ILMN_1236822	Cuedc2	-1.44869	0.0249545
ILMN_2896601	Icam1	-1.27768	0.0499916
ILMN_2603888	Ttc39a	-1.24532	0.0464072
ILMN_3153982	Nacc2	1.18033	0.0491793
ILMN_1226704	Vps28	1.26345	0.0240942
ILMN_2768073	Parp6	1.27444	0.0351267
ILMN_1219375	Zfp747	1.35305	0.00879172
ILMN_1245496	Trim31	1.3655	0.034912
ILMN_1221703	Abca7	1.36949	0.00983107
ILMN_3160863	Dusp23	1.40161	0.0474366
ILMN_1254786	Ech1	1.42353	0.0262741
ILMN_1214054	Zdhhc7	1.43268	0.0317472
ILMN_2667100	Atg10	1.45479	0.00931177
ILMN_2960982	Pex11a	1.46302	0.0313796
ILMN_2645780	Osgin1	1.47717	0.0449513
ILMN_2727013	Nr1h4	1.52273	0.0208817
ILMN_1215096	Entpd5	1.54462	0.0265862
ILMN_2528345	Zfhx2	1.54922	0.0319668
ILMN_2751072	Gna11	1.55635	0.00760506
ILMN_2621074	Ethe1	1.55943	0.0138586
ILMN_1238608	Abcc10	1.58047	0.0271424
ILMN_2792868	Blvrb	1.60394	0.0268651
ILMN_2906414	Tmed4	1.60464	0.0479333
ILMN_2719784	Ncoa1	1.61741	0.0225796
ILMN_3003242	Mpv17	1.61847	0.0037525
ILMN_1228937	Cyhr1	1.62356	0.00921427
ILMN_1242629	1600016N20Rik	1.62673	0.002297
ILMN_2605819	Egln3	1.63681	0.0419343
ILMN_2772288	Disp1	1.64253	0.00369188
ILMN_2631534	Nags	1.67811	0.00347313
ILMN_2964785	Zfhx2	1.68781	0.0467725
ILMN_2649091	Plcd1	1.68869	0.00104922
ILMN_2874816	Cdc14b	1.69799	0.0227141
ILMN_2749958	Cerk	1.70457	0.000284654
ILMN_2746830	Dhrs11	1.70704	0.0126491
ILMN_1227282	Soat2	1.73291	0.0110361
ILMN_2617629	Mogat2	1.73885	0.0311954
ILMN_2987984	S100a13	1.73994	0.000905447
ILMN_2939652	Selenbp2	1.7654	0.0256842
ILMN_2773835	Smad6	1.76862	0.0133189
ILMN_2951946	Kremen2	1.76972	0.0416977
ILMN_2734661	Hagh	1.77949	0.005468
ILMN_2968731	Nqo2	1.795	0.00219242
ILMN_2827646	Tmem98	1.81227	0.00102726
ILMN_1232884	Sphk1	1.81332	0.0420128
ILMN_2979307	Nek3	1.81422	0.0219779
ILMN_2661971	Gm2a	1.82433	0.000565121
ILMN_2979257	Rapgefl1	1.82922	0.0287839
ILMN_2457585	Trp53inp2	1.82923	0.0200303
ILMN_1234773	Anxa13	1.83137	0.00155269
ILMN_2610981	Ostb	1.83355	0.00751827
ILMN_2683528	Gdpd1	1.83374	0.00955422
ILMN_2773485	Thnsl2	1.84276	0.0430203
ILMN_2718314	Sema4g	1.85043	0.00788167
ILMN_2610954	Gpr172b	1.86509	0.0309492
ILMN_2807284	Dgat1	1.87062	0.00478622
ILMN_2672624	Hcn2	1.89038	0.00525961
ILMN_1250435	1700029G01Rik	1.90285	0.00428397
ILMN_2896944	1810020D17Rik	1.90445	0.000141437
ILMN_1227240	Cdkn2b	1.90617	9.49289e-05
ILMN_2817714	Tspan17	1.92992	0.00552625
ILMN_2758545	Cldn23	1.93869	0.00081069
ILMN_2663613	Itgb5	1.94232	0.00637191
ILMN_2622605	Srr	1.97937	0.0153339
ILMN_1244272	Epb4.1l3	1.98161	0.00534861
ILMN_2758264	Cyp2s1	1.98807	0.00584133
ILMN_1248367	Abat	2.02306	0.0273765
ILMN_1229957	Il11ra1	2.02447	0.00593548
ILMN_2674281	BC046404	2.03132	0.0339087
ILMN_1258028	Gal3st1	2.05032	0.0374274
ILMN_2590520	H2-Bl	2.08021	0.0209516
ILMN_2655929	Tppp3	2.0824	0.0104271
ILMN_2815506	Gamt	2.09363	0.0263571
ILMN_1247389	Mfsd6l	2.09641	0.000296456
ILMN_2968729	Nqo2	2.10031	0.000134477
ILMN_2791355	Ganc	2.10299	0.000514377
ILMN_2915833	BC025446	2.10678	0.0356935
ILMN_3158698	BC046404	2.1109	0.002993
ILMN_2708477	Spink3	2.11604	0.0379684
ILMN_1226261	Fam158a	2.12502	0.00178942
ILMN_2936380	Sgpl1	2.12655	0.0100898
ILMN_2707645	Rhbg	2.13286	0.00773439
ILMN_2730651	Slc7a9	2.15033	0.000876159
ILMN_1252297	Nek3	2.16859	0.0227591
ILMN_2748941	Itfg3	2.18509	0.00323728
ILMN_3136983	NA	2.18959	0.0413868
ILMN_2680628	Pbld2	2.19414	0.00505304
ILMN_1218703	4930402H24Rik	2.20071	0.0305616
ILMN_2758198	Sord	2.23772	0.040216
ILMN_3147331	Thnsl2	2.23936	0.00448764
ILMN_2699466	Pla2g12b	2.24985	0.00134729
ILMN_2594644	Lrrc48	2.28314	0.000334098
ILMN_3162202	Tmem86b	2.30092	0.0166223
ILMN_2892441	Gsta4	2.31702	0.00638124
ILMN_1221292	Rdh5	2.32748	0.00466532
ILMN_3161676	G630016D24Rik	2.33771	0.000228895
ILMN_2915835	BC025446	2.33921	0.00306523
ILMN_3036708	Gatsl2	2.34321	0.00256553
ILMN_1230263	NA	2.35048	0.000941096
ILMN_1226325	Cnnm2	2.38702	0.00607915
ILMN_2744587	Cib2	2.41653	0.0342551
ILMN_1245609	Sgpl1	2.42109	0.0185508
ILMN_2979237	NA	2.43265	0.00113724
ILMN_1240471	Retsat	2.43727	0.00310791
ILMN_3006911	Cyp4f13	2.46212	5.13543e-05
ILMN_2734142	Snta1	2.47921	0.000234162
ILMN_1225873	Slc1a1	2.52134	0.000344568
ILMN_2832524	Gpt	2.54185	2.38271e-05
ILMN_1251371	Odf3b	2.55772	0.0309406
ILMN_2604310	Eci3	2.56768	0.0043837
ILMN_1259747	Il33	2.61083	0.00461859
ILMN_3067259	Ppfia3	2.66568	1.53732e-06
ILMN_1225552	Arsa	2.69027	1.15789e-05
ILMN_1222471	NA	2.75097	1.04834e-05
ILMN_2589915	Hapln4	2.75723	0.000413157
ILMN_2696418	Lrrc50	2.75873	0.00302918
ILMN_2759088	Odf3b	2.77238	0.00254747
ILMN_1227907	NA	2.77903	5.70333e-06
ILMN_2734090	Vstm2l	2.85496	2.17005e-06
ILMN_1225191	Naprt1	3.00317	0.000298085
ILMN_2754551	Dpep1	3.00522	0.00906948
ILMN_1250569	Rapgefl1	3.07839	1.99219e-07
ILMN_2869082	Spry3	3.17336	2.32038e-05
ILMN_2980044	Asah2	3.21524	0.00591969
ILMN_2799590	Naprt1	3.30121	0.00461746
ILMN_2655795	Car4	3.32418	0.00375779
ILMN_2669164	Arg2	3.33404	0.00294836
ILMN_2531527	Naaladl1	3.39401	0.0392628
ILMN_2874554	Aldh4a1	3.44918	0.00169724
ILMN_2668261	Slc26a6	3.47717	0.0019368
ILMN_1238042	Akr1b7	4.20953	0.0495192
