# Supplementary material for: Brg1 Loss Attenuates Aberrant Wnt-Signalling and Prevents Wnt-Dependent Tumourigenesis in the Murine Small Intestine
Source: PLoS Genet. 2014 Jul 10;10(7):e1004453. doi: 10.1371/journal.pgen.1004453 (PMC4091792; doi:10.1371/journal.pgen.1004453)
Supplement: Table S3 — Genes differentially expressed between VillinCre+Apcfl/flBrgfl/fl and VillinCre− small intestinal epithelium. (XLS) [file pgen.1004453.s005.xls]

## Sheet: S3
Genes differentially expressed between VillinCre+Apcfl/flBrgfl/fl and VillinCre- small intestinal epithelium.
Illumina Probe ID	Gene symbol	Log Fold change	Adjusted p value
ILMN_2935870	St3gal4	-4.68485	5.61858e-05
ILMN_2661299	Pmp22	-4.19414	0.00128219
ILMN_1258501	Adh1	-4.15197	9.01432e-05
ILMN_2850077	Adh1	-3.90055	0.00107423
ILMN_2804166	Igsf9	-3.79018	4.59971e-05
ILMN_2928679	Cyp3a25	-3.78856	0.0476466
ILMN_2645295	Fam132a	-3.6277	0.000742225
ILMN_2871249	Rdh7	-3.56155	8.16706e-05
ILMN_3161390	Slc28a1	-3.54406	8.49299e-07
ILMN_2753714	Gsdmc2	-3.52292	3.69181e-06
ILMN_1251839	Myo7a	-3.34623	0.00034477
ILMN_2974664	Slc5a4a	-3.29665	0.000750768
ILMN_1257924	Gdpd2	-3.24549	0.016572
ILMN_1226515	Rdh7	-3.20736	5.05469e-05
ILMN_1240824	Reg3a	-3.19791	0.000132022
ILMN_3161834	Olfm4	-3.11403	0.00675172
ILMN_1216446	Slc5a4b	-3.04709	2.18599e-05
ILMN_2675289	Amn	-3.02803	0.00576176
ILMN_2733708	Rbp7	-2.97109	0.000690823
ILMN_1228535	Pmp22	-2.92017	0.00692758
ILMN_1248318	Slc22a1	-2.91757	9.61682e-06
ILMN_2619707	Slco2b1	-2.90461	0.000155064
ILMN_2713714	Slc6a4	-2.86866	1.2373e-05
ILMN_1258830	Ppap2a	-2.84514	0.00897168
ILMN_2840430	Fam20a	-2.82107	0.00113797
ILMN_2740152	Chpt1	-2.79018	2.03474e-06
ILMN_1247071	Slc22a1	-2.74814	0.00554117
ILMN_1215537	Baiap2l2	-2.71433	0.000428654
ILMN_2991272	Aqp3	-2.70177	0.00136218
ILMN_2695412	Trim30d	-2.64521	0.00329901
ILMN_1231387	Ccdc114	-2.63321	0.00564099
ILMN_3115255	Gsdmc2	-2.56728	5.96564e-06
ILMN_2740149	Chpt1	-2.55373	0.000493841
ILMN_2895284	Ces2g	-2.55036	0.0022311
ILMN_2756023	Pcsk9	-2.53012	0.00956097
ILMN_2636832	Cyb5r3	-2.50364	0.0058564
ILMN_2868260	Naip7	-2.48568	0.00358841
ILMN_2588882	Slc41a2	-2.44474	0.0112771
ILMN_2685157	Abcc3	-2.43947	0.00138553
ILMN_2624854	Gstm2	-2.43375	0.000907833
ILMN_2712873	Cyb5r3	-2.42866	0.00307951
ILMN_2589350	Ces2e	-2.40725	0.00783518
ILMN_3160190	Capn13	-2.3782	2.13602e-05
ILMN_1215657	Slc5a11	-2.37336	0.0124484
ILMN_2726371	Nqo1	-2.36343	0.000175968
ILMN_1238736	NA	-2.35708	0.00634853
ILMN_2723108	Tsc22d1	-2.34817	0.00760754
ILMN_2900484	Trim72	-2.34394	5.23641e-06
ILMN_1251449	Gstm2	-2.32999	0.000498267
ILMN_3059557	Naip5	-2.31364	0.0152321
ILMN_1224736	Zmiz1	-2.27178	0.000524623
ILMN_2750548	Gnpda1	-2.22927	0.00197283
ILMN_2740151	Chpt1	-2.21826	0.0021688
ILMN_2721188	Dll1	-2.19963	1.5447e-05
ILMN_1240318	Slc7a7	-2.18417	0.0087907
ILMN_2661722	Ccl25	-2.17593	0.0445976
ILMN_1252990	Cck	-2.15827	0.00238199
ILMN_2931096	Igf2r	-2.12237	0.00489907
ILMN_2771869	Muc4	-2.12236	0.0164327
ILMN_2731191	Klk1b5	-2.09926	0.00283803
ILMN_1226639	BC006779	-2.02495	0.00199445
ILMN_2943040	Slc15a1	-2.02233	0.0171961
ILMN_2660182	Acot7	-2.0154	0.000953669
ILMN_1248367	Abat	-1.98496	0.00517265
ILMN_3139103	Adam15	-1.98397	0.0286586
ILMN_2859978	Papss1	-1.97736	0.042103
ILMN_2694038	Pcyt2	-1.96012	0.00431229
ILMN_2904686	Cyb5r3	-1.95603	0.043005
ILMN_2678211	Ciita	-1.95225	0.00309082
ILMN_2838564	Tsku	-1.95102	0.0113842
ILMN_2615380	Aspg	-1.94767	2.22587e-05
ILMN_3040543	Gsdmc2	-1.93993	0.0028465
ILMN_1214800	Rnf167	-1.93963	0.0498805
ILMN_1228233	Gstm1	-1.92263	0.0243892
ILMN_2596979	Nrarp	-1.91079	0.00462386
ILMN_2605512	Lamb3	-1.89833	0.0470327
ILMN_3077758	Unc93a	-1.89068	0.0385575
ILMN_2723826	Slc7a7	-1.87697	0.0321483
ILMN_1250409	Tap1	-1.87104	0.044676
ILMN_3152079	Slc22a18	-1.84875	0.00128973
ILMN_1259174	Scin	-1.84454	0.0118579
ILMN_1223406	Eps8l2	-1.84138	0.00715285
ILMN_1258442	Adh4	-1.83225	0.0293159
ILMN_3159558	Xkr9	-1.82842	0.0220003
ILMN_2900462	Atp2a3	-1.82705	0.015534
ILMN_2676606	Optn	-1.82497	0.00272145
ILMN_2976159	Mreg	-1.82322	0.00512402
ILMN_2986364	Trim38	-1.80973	0.000893962
ILMN_2679885	Mocs1	-1.80632	0.0362432
ILMN_2606180	Acot7	-1.79079	0.00594135
ILMN_2907540	Lmcd1	-1.78465	0.00652728
ILMN_2482390	Usp2	-1.76121	0.0085
ILMN_2980663	Aqp1	-1.7469	0.0495844
ILMN_2613832	Mgst2	-1.72572	0.0115266
ILMN_1258076	Etv3	-1.72486	0.0199114
ILMN_2807084	Acot7	-1.71135	0.00180654
ILMN_2862470	Gstm2	-1.69515	0.0150358
ILMN_2709470	Degs1	-1.69469	0.000390672
ILMN_1220697	Notch4	-1.68248	0.0193551
ILMN_2912872	Ndfip1	-1.66812	0.0162483
ILMN_2832608	Kdsr	-1.66793	0.00607706
ILMN_1247343	Lmcd1	-1.66386	0.00780003
ILMN_2725595	Thra	-1.66148	0.0147088
ILMN_2641467	Slc6a6	-1.64792	0.00142794
ILMN_2682268	Lrrc26	-1.63367	0.00103198
ILMN_1232995	Ifi27l2b	-1.60622	0.00176942
ILMN_2663374	Nr1h3	-1.59588	0.0410376
ILMN_2955818	Ugt2b36	-1.59251	0.0347914
ILMN_2780352	Insr	-1.58328	0.00352715
ILMN_1218891	Fahd1	-1.57908	0.011304
ILMN_1250011	Tob1	-1.54808	0.0400059
ILMN_2756435	Cebpb	-1.53335	0.00223885
ILMN_2716389	Smpd3	-1.53291	0.0319494
ILMN_2971816	Gltp	-1.53051	0.00742553
ILMN_1227758	Arhgap27	-1.52842	0.000317469
ILMN_2629776	Pcsk4	-1.50878	0.0243351
ILMN_2609753	Pla2g10	-1.50855	0.00448763
ILMN_2915279	Mov10	-1.49296	0.0222884
ILMN_2771870	Muc4	-1.49292	0.0409254
ILMN_2900431	Rorc	-1.49114	0.0451174
ILMN_2460653	Unc93b1	-1.48368	0.0116893
ILMN_2735792	Smarca4	-1.47819	0.000315618
ILMN_1218504	Chdh	-1.46969	0.0016483
ILMN_2689401	Mcoln2	-1.45571	0.00876344
ILMN_2932787	BC006779	-1.44803	0.0153143
ILMN_2658130	Hkdc1	-1.44663	0.00261889
ILMN_2632264	Acot7	-1.44036	0.0265802
ILMN_2732757	Spns3	-1.43696	0.0100124
ILMN_2865726	Gdpd2	-1.42813	0.0496465
ILMN_3109728	Chdh	-1.41063	0.00213683
ILMN_1226767	2210407C18Rik	-1.39676	0.00439858
ILMN_2795078	Unc93b1	-1.37647	0.028856
ILMN_2939303	Pcyt2	-1.37366	0.0323991
ILMN_2814927	Chga	-1.33829	0.0110916
ILMN_1228783	C630004H02Rik	-1.32305	0.0205817
ILMN_2689784	Mcf2l	-1.32024	0.0134168
ILMN_2696610	Slc25a37	-1.3094	0.0403455
ILMN_2980466	Idua	-1.29771	0.0127038
ILMN_2689581	Pipox	-1.29539	0.0205453
ILMN_2936476	Pycard	-1.29001	0.0402285
ILMN_2680781	Arl8a	-1.23711	0.0486955
ILMN_3108560	Slc2a9	-1.16089	0.046264
ILMN_2595846	Surf4	-1.04797	0.0498603
ILMN_1224117	Uhrf2	0.975433	0.0291315
ILMN_2765015	Eed	1.09286	0.0360918
ILMN_2845272	Klhdc2	1.11277	0.0264959
ILMN_2723931	E2f6	1.17754	0.0293811
ILMN_2702989	Tex10	1.18785	0.0374481
ILMN_2772288	Disp1	1.19075	0.0475849
ILMN_2920924	Mutyh	1.20556	0.007079
ILMN_2677092	Nutf2	1.24456	0.0204225
ILMN_1243127	Gtf2h3	1.24671	0.0328994
ILMN_2532865	Gm166	1.25547	0.0222064
ILMN_2791952	Hes6	1.26639	0.0170106
ILMN_2911307	Ppp1r26	1.26696	0.0287923
ILMN_1246450	Zscan12	1.26887	0.0242196
ILMN_1252310	Dnmt3b	1.27267	0.0198641
ILMN_2667100	Atg10	1.28127	0.00795814
ILMN_2819319	Rrm2	1.29927	0.0288286
ILMN_2717975	Tcf7	1.30724	0.0386629
ILMN_2730463	Cdt1	1.30866	0.0456157
ILMN_1252373	Pus7l	1.31545	0.017209
ILMN_2992403	Cinp	1.31713	0.0292703
ILMN_1222383	Tctn2	1.3257	0.0336344
ILMN_2792268	Tirap	1.33109	0.00959793
ILMN_2715226	Anxa9	1.33916	0.00439818
ILMN_2864798	Zc3hc1	1.36732	0.0165828
ILMN_2427869	Spata24	1.36979	0.0443395
ILMN_2941728	Nenf	1.3732	0.00860637
ILMN_2623947	Prdx6	1.38816	0.0376109
ILMN_2734090	Vstm2l	1.39067	0.0163403
ILMN_2747651	Hat1	1.4152	0.0276854
ILMN_2998934	Cited4	1.41866	0.0153899
ILMN_2987062	Thyn1	1.42905	0.00206585
ILMN_2670415	Snupn	1.42966	0.00177174
ILMN_3004151	1600002K03Rik	1.43424	0.0276686
ILMN_2420070	Tubg1	1.48051	0.030424
ILMN_2699522	Dyrk3	1.50247	0.00213073
ILMN_2827311	Gtf3a	1.51426	0.00144855
ILMN_2653207	Tead2	1.51852	0.000457783
ILMN_2685275	Tmem109	1.5418	0.00118794
ILMN_2792868	Blvrb	1.54655	0.00650625
ILMN_2622057	Tsen2	1.56563	0.00265545
ILMN_2987564	Tmem65	1.5995	0.00680662
ILMN_2795698	Paox	1.61385	0.0453912
ILMN_2737192	Eif3g	1.61831	0.00308351
ILMN_2792267	Tirap	1.6246	0.0144635
ILMN_2611244	Ecd	1.6399	0.00536896
ILMN_2709047	Polr1e	1.64124	0.0205705
ILMN_2687014	Cyp2e1	1.64252	0.0395305
ILMN_3139875	Acot1	1.6651	0.0127892
ILMN_2815594	Fam69b	1.67427	0.0118113
ILMN_2877165	Sgpp1	1.67592	0.0114197
ILMN_2599719	Slc44a2	1.6835	0.0166984
ILMN_2983093	Prmt5	1.71249	0.0320351
ILMN_2662728	Neu2	1.73491	0.00132819
ILMN_2722455	Prmt5	1.75845	0.00055492
ILMN_1218617	Skiv2l2	1.76615	0.00545442
ILMN_2662926	Egr1	1.78603	0.0133775
ILMN_2840975	Gls2	1.79811	0.00328786
ILMN_2762640	Gls2	1.82208	0.00517793
ILMN_3088934	2700094K13Rik	1.83086	0.00130628
ILMN_2965414	Ankrd22	1.86429	0.00520296
ILMN_3101732	Syngr1	1.90525	0.0004288
ILMN_2815506	Gamt	1.92694	0.0123038
ILMN_2641201	Sp5	1.93545	0.000671435
ILMN_2604835	AI118078	1.94062	0.0122547
ILMN_1227164	Tubb5	1.94378	0.0110807
ILMN_2604676	Fam69b	1.98628	0.00169706
ILMN_1221750	Mycl1	2.01519	0.000354871
ILMN_2710455	Hebp2	2.0206	2.42336e-05
ILMN_2909105	NA	2.03748	0.000956722
ILMN_2950622	Arhgdig	2.04488	0.000655818
ILMN_2659168	Cib2	2.05032	0.00664767
ILMN_2781458	Tlcd1	2.05594	0.00066301
ILMN_1244161	Nme4	2.06978	0.000463686
ILMN_2543108	NA	2.0732	0.00362351
ILMN_2596396	Grasp	2.08957	0.00556317
ILMN_2600565	Maged2	2.14493	1.62676e-06
ILMN_2611027	Pmm1	2.16792	0.00170398
ILMN_2493175	Tst	2.30147	2.149e-05
ILMN_1250938	1700016K19Rik	2.32362	0.000132022
ILMN_2987107	Fam162a	2.32585	0.0178658
ILMN_1233339	Nme4	2.43021	7.60868e-05
ILMN_1246173	Msx1	2.43655	0.0106364
ILMN_2974041	Pmm1	2.43872	0.000446157
ILMN_2589915	Hapln4	2.64029	9.52284e-05
ILMN_2772077	Bok	2.78247	5.49526e-06
ILMN_2669690	Mpst	2.90991	0.040396
ILMN_2744587	Cib2	2.99589	0.000200612
ILMN_1216322	Hmgcs2	3.23224	0.00293078
ILMN_2671165	Krt23	3.32788	2.59287e-06
ILMN_2747923	Slc40a1	3.90504	0.000749975
