# Supplementary material for: Brg1 Loss Attenuates Aberrant Wnt-Signalling and Prevents Wnt-Dependent Tumourigenesis in the Murine Small Intestine
Source: PLoS Genet. 2014 Jul 10;10(7):e1004453. doi: 10.1371/journal.pgen.1004453 (PMC4091792; doi:10.1371/journal.pgen.1004453)
Supplement: Table S4 — Overlapping and exclusive differentially expressed genes between VillinCre+Apcfl/fl vs VillinCre− (APCvsCTR) and VillinCre+Apcfl/fl vs VillinCre+Apcfl/flBrgfl/fl (DKOvsAPC) datasets. Colours correspond to the colours in venn diagram in Figure 2G. (XLS) [file pgen.1004453.s006.xls]

## Sheet: S4
Overlapping and non-overlapping differentially expressed genes between VillinCre+Apcfl/fl vs VillinCre- (APCvsCTR) and VillinCre+Apcfl/fl vs VillinCre+Apcfl/flBrgfl/fl (DKOvsAPC) datasets. Colours correspond to the colours in venn diagramm in Figure 2G.
DE genes in both datasets	DE genes in APCvsCTR only	DE genes in DKOvsAPC only
BC025446	1200009I06Rik	1600016N20Rik
1190002H23Rik	1500011H22Rik	1700029G01Rik
1810020D17Rik	1500012F01Rik	4930402H24Rik
Abat	1700019G17Rik	Abcc10
Abca7	2010111I01Rik	Acot7
Aldh4a1	2310008H09Rik	AI428936
Anxa13	2700094K13Rik	Akr1b7
Areg	2810405K02Rik	Akt3
Arg2	3010003L21Rik	Alg9
Arsa	4933422H20Rik	Anxa3
Asah2	5730469M10Rik	Atg10
Ass1	Abcd1	Blvrb
Atg9b	Abcd3	Cdc14b
BC046404	Abcg5	Cerk
Bmp7	Abcg8	Cib2
Car12	Abp1	Cldn23
Car4	Acap1	Clic6
Cd276	Acbd4	Cmpk2
Cd44	Acbd6	Cmtm7
Cdkn2b	Acot1	Csnk1e
Cnnm2	Acox3	Cuedc2
Ctps	Acy3	Cyhr1
Cyp2s1	Adap1	Defa1
Cyp4f13	Adap2	Disp1
Dgat1	Adat2	Dtx4
Dhrs11	Adh4	Dusp23
Dpep1	AI118078	Ech1
Dyrk3	Aldh3b1	Ergic1
Eci3	Ankrd22	Ethe1
Edn1	Apitd1	Gadd45g
Efna4	Aqp11	Gal3st1
Egln3	Aqp3	Gamt
Emp2	Arhgap4	Gbp3
Entpd5	Arhgdig	Gdpd1
Epb4.1l3	Arid5b	Gm2a
Etv4	Armc10	Gpr172b
Faim2	Asb2	Gss
Fam158a	Atp2a3	Gsta3
Fgfrl1	Atp6v0a1	Gsta4
Fxyd3	AU040320	Hapln4
G630016D24Rik	Avpi1	Hcn2
Ganc	Axin2	Icam1
Gatsl2	B230312A22Rik	Ifitm2
Gdf15	B9d1	Il11ra1
Gna11	BC027231	Il33
Gpt	Bcap29	Iqcb1
H2-Bl	Bcas1	Itfg3
Hagh	Bcas2	Itgb5
Hap1	Bco2	Kremen2
Igfbp4	Blm	Lamc2
Krt18	Bok	Ly6a
Krt7	Bola2	Ly6e
Lgr5	Brca2	Mpv17
Lrrc48	Bspry	Mreg
Lrrc50	Btc	Myc
Mcc	Btd	Ncoa1
Mcm3	Btnl2	Nqo1
Mfsd6l	Bzw2	Nqo2
Mogat2	Cad	Nr1h4
Naaladl1	Capn13	Oas2
Nacc2	Ccdc114	Olfm4
Nags	Ccdc3	Parp6
Naprt1	Ccdc86	Pcsk9
Nek3	Cck	Pex11a
Odf3b	Cd27	Pkp1
Osgin1	Cdc37	Ppl
Ostb	Cdc6	Rassf4
Pbld2	Cdca4	Rdh5
Pgc	Cds1	Retsat
Phgdh	Cdt1	S100a13
Pla2g12b	Cenpn	Selenbp2
Plcd1	Cep78	Slc12a8
Ppfia3	Ces1f	Slc22a1
Psat1	Ces2e	Slc23a3
Rab15	Chaf1b	Smad6
Rapgefl1	Chga	Smarca4
Rbm38	Chpt1	Sord
Rhbg	Cideb	Sphk1
Ror2	Cinp	Spry3
Sema4g	Cirh1a	Srr
Sgpl1	Cited4	Srsf10
Sigmar1	Ckmt1	Stk39
Slc1a1	Clca3	Syncrip
Slc26a6	Cldn15	Tcirg1
Slc7a9	Cldn2	Thnsl2
Snta1	Clic4	Tm4sf4
Soat2	Clic5	Tmed4
Spink3	Clrn3	Tpm4
Stard5	Cndp2	Tppp3
Thg1l	Coro2a	Trp53inp2
Tiam1	Cox7a1	Tspan17
Tlr2	Crat	Ttc39a
Tmed6	Creb3l2	Vav3
Tmem86b	Creb3l3	Vldlr
Tmem98	Cx3cl1	Vps28
Trim31	Cxcl1	Wdhd1
Tubb2b	Cyb5r3	Zdhhc7
Vstm2l	Cyp2d22	Zfhx2
Zfp747	D10Wsu102e
	D16H22S680E
	D19Bwg1357e
	Dab1
	Dbp
	Dctd
	Ddc
	Ddit4
	Ddx18
	Ddx21
	Dennd3
	Dgka
	Dgkq
	Dhx15
	Dhx33
	Dmwd
	Dnahc2
	Dnajc2
	Dnase1
	Dnmt3b
	Dph2
	Dqx1
	Dusp4
	E130012A19Rik
	E2f6
	Edn2
	Egr1
	Eif2b1
	Eif3g
	Enpp7
	Entpd8
	Ephb2
	Eps8l2
	Erlin1
	Ets2
	Exosc1
	Exosc8
	Fahd1
	Fam109a
	Fam111a
	Fam132a
	Fam132b
	Fam23a
	Fam3b
	Fam73b
	Fam78a
	Fam82a2
	Fam92a
	Fam98c
	Fancd2
	Fas
	Fbxo25
	Fcgrt
	Fhdc1
	Fignl1
	Fmo4
	Fmo5
	Fosl1
	Foxq1
	Fstl4
	Ftsjd1
	Gar1
	Gde1
	Gdpd2
	Ggt1
	Gipc1
	Gm7092
	Gmip
	Gnb1l
	Gnpda1
	Golt1a
	Gpr114
	Gpr17
	Greb1
	Gsdmc2
	Gsdmd
	Gtf2h3
	Habp2
	Hat1
	Haus6
	Hdc
	Hddc2
	Heatr1
	Hebp2
	Hectd3
	Hes6
	Hexb
	Hilpda
	Hkdc1
	Hmgn1
	Hnf4g
	Hspbap1
	Idua
	Ifi27l2b
	Igsf9
	Ihh
	Ikbkap
	Il17rc
	Ip6k1
	Ipo4
	Iqgap2
	Irf1
	Irf2bp1
	Itgb7
	Itpka
	Kcnk1
	Kcnk5
	Kifc2
	Klc4
	Klhdc2
	Kntc1
	Krt12
	Krt23
	Lasp1
	Ly6d
	Maged1
	Maob
	Marcksl1
	Mars2
	Mat2a
	Mcm10
	Mcm2
	Mcm4
	Mcm5
	Metrnl
	Mettl11a
	Mfsd7a
	Mgst2
	Mgst3
	Mme
	Mms22l
	Mre11a
	Mrto4
	Msh6
	Msto1
	Msx1
	Mtap
	Mtap1s
	Mtmr4
	Mybbp1a
	Mybl2
	Mycbpap
	Mycl1
	Myo7a
	Naa15
	Naa25
	Nav1
	Ncapg2
	Ncl
	Ndufv3
	Neurog3
	Nfic
	Nhp2
	Nkrf
	Nme4
	Nmral1
	Noa1
	Nob1
	Noc4l
	Nol10
	Nol12
	Nop2
	Nox1
	Npc1l1
	Nr1h3
	Nucb1
	Nup43
	Nutf2
	Ogdh
	Optn
	Osbpl6
	Osta
	Pa2g4
	Palld
	Pbk
	Pcyt2
	Pepd
	Pfkfb4
	Phlda2
	Phospho1
	Pigr
	Pik3r3
	Pipox
	Pla2g12a
	Plcd3
	Plec
	Plekhg6
	Plekho2
	Poc1b
	Polr1a
	Polr1e
	Polr2f
	Polr2h
	Por
	Ppap2a
	Ppargc1a
	Ppat
	Ppp1r16a
	Prkcz
	Prlr
	Prmt2
	Prmt5
	Prmt7
	Prox1
	Prps1l3
	Ptpre
	Ptpro
	Pttg1ip
	Pus7l
	Pwp2
	Qtrt1
	Rab11fip3
	Rangrf
	Rasal3
	Rasgrp1
	Rbp7
	Rcl1
	Rdh7
	Reg1
	Reg3a
	Rep15
	Reps1
	Rfc1
	Rg9mtd2
	Rilp
	Rpa1
	Rpp25
	Rps24
	Rrm1
	Rrm2
	Rrp15
	Rrp1b
	Rsl1d1
	Ruvbl1
	Scin
	Scnn1a
	Sec14l2
	Selplg
	Sema4a
	Sesn1
	Sf3a3
	Shf
	Shmt1
	Shmt2
	Shq1
	Siah1b
	Sis
	Skiv2l2
	Slc13a2
	Slc15a1
	Slc19a1
	Slc1a4
	Slc22a18
	Slc25a34
	Slc25a45
	Slc28a1
	Slc29a1
	Slc2a9
	Slc36a1
	Slc39a5
	Slc41a2
	Slc43a2
	Slc46a3
	Slc47a1
	Slc5a1
	Slc5a11
	Slc5a4a
	Slc5a4b
	Slc5a8
	Slc6a4
	Slc7a5
	Slc7a7
	Slc7a8
	Slc9a3r1
	Slco2b1
	Smn1
	Smo
	Smpdl3a
	Smyd2
	Snx10
	Sorbs2
	Sox21
	Sox9
	Sp5
	Spata24
	Sphk2
	Spns3
	Srm
	Srsf6
	St3gal4
	Stap2
	Stxbp1
	Sult2b1
	Surf2
	Susd2
	Sybu
	Sypl
	Taf1d
	Tcea3
	Tcn2
	Tcof1
	Tead2
	Tex10
	Tgfbi
	Tgfbr2
	Tgif1
	Thop1
	Thyn1
	Tipin
	Tm4sf5
	Tmbim6
	Tmed1
	Tmem120a
	Tmem199
	Tmem86a
	Tmem9
	Tnfrsf11b
	Tnfrsf12a
	Tnfrsf19
	Tob1
	Top1mt
	Trim38
	Trim72
	Trp53
	Trp53i13
	Trpm4
	Trub1
	Tsen2
	Tsku
	Tspan12
	Tst
	Ttc22
	Ttc39c
	Ttll4
	Tubb5
	Uck2
	Ugt2b36
	Unc93a
	Ung
	Urgcp
	Ush1c
	Vdr
	Wdr31
	Wdr74
	Wdr75
	Wrb
	Xkr9
	Xpnpep1
	Yap1
	Zap70
	Zfhx3
