# Supplementary material for: Brg1 Loss Attenuates Aberrant Wnt-Signalling and Prevents Wnt-Dependent Tumourigenesis in the Murine Small Intestine
Source: PLoS Genet. 2014 Jul 10;10(7):e1004453. doi: 10.1371/journal.pgen.1004453 (PMC4091792; doi:10.1371/journal.pgen.1004453)
Supplement: Table S5 — Overlapping and exclusive differentially expressed genes between VillinCre+Apcfl/fl vs VillinCre− (APCvsCTR) and VillinCre+Apcfl/flBrgfl/fl vs VillinCre− (DKOvsCTR) datasets. Colours correspond to the colours in venn diagram in Figure 2G. (XLSX) [file pgen.1004453.s007.xlsx]

## Sheet: S5
Overlapping and non-overlapping differentially expressed genes between VillinCre+Apcfl/fl vs VillinCre- (APCvsCTR) and VillinCre+Apcfl/flBrgfl/fl vs VillinCre- (DKOvsCTR) datasets. Colours correspond to the colours in venn diagramm in Figure 2G.
DE genes in both datasets	DE genes in APCvsCTR only	DE genes in DKOvsCTR only
2700094K13Rik	1190002H23Rik	1600002K03Rik
Abat	1200009I06Rik	1700016K19Rik
Acot1	1500011H22Rik	2210407C18Rik
Adh4	1500012F01Rik	Abcc3
AI118078	1700019G17Rik	Acot7
Ankrd22	1810020D17Rik	Adam15
Aqp3	2010111I01Rik	Adh1
Arhgdig	2310008H09Rik	Amn
Atp2a3	2810405K02Rik	Anxa9
Bok	3010003L21Rik	Aqp1
Capn13	4933422H20Rik	Arhgap27
Ccdc114	5730469M10Rik	Arl8a
Cck	Abca7	Aspg
Cdt1	Abcd1	Atg10
Ces2e	Abcd3	Baiap2l2
Chga	Abcg5	BC006779
Chpt1	Abcg8	Blvrb
Cinp	Abp1	C630004H02Rik
Cited4	Acap1	Ccl25
Cyb5r3	Acbd4	Cebpb
Dnmt3b	Acbd6	Ces2g
Dyrk3	Acox3	Chdh
E2f6	Acy3	Cib2
Egr1	Adap1	Ciita
Eif3g	Adap2	Cyp2e1
Eps8l2	Adat2	Cyp3a25
Fahd1	Aldh3b1	Degs1
Fam132a	Aldh4a1	Disp1
Gdpd2	Anxa13	Dll1
Gnpda1	Apitd1	Ecd
Gsdmc2	Aqp11	Eed
Gtf2h3	Areg	Etv3
Hat1	Arg2	Fam162a
Hebp2	Arhgap4	Fam20a
Hes6	Arid5b	Fam69b
Hkdc1	Armc10	Gamt
Idua	Arsa	Gls2
Ifi27l2b	Asah2	Gltp
Igsf9	Asb2	Gm166
Klhdc2	Ass1	Grasp
Krt23	Atg9b	Gstm1
Mgst2	Atp6v0a1	Gstm2
Msx1	AU040320	Gtf3a
Mycl1	Avpi1	Hapln4
Myo7a	Axin2	Hmgcs2
Nme4	B230312A22Rik	Igf2r
Nr1h3	B9d1	Insr
Nutf2	BC025446	Kdsr
Optn	BC027231	Klk1b5
Pcyt2	BC046404	Lamb3
Pipox	Bcap29	Lmcd1
Polr1e	Bcas1	Lrrc26
Ppap2a	Bcas2	Maged2
Prmt5	Bco2	Mcf2l
Pus7l	Blm	Mcoln2
Rbp7	Bmp7	Mocs1
Rdh7	Bola2	Mov10
Reg3a	Brca2	Mpst
Rrm2	Bspry	Mreg
Scin	Btc	Muc4
Skiv2l2	Btd	Mutyh
Slc15a1	Btnl2	Naip5
Slc22a18	Bzw2	Naip7
Slc28a1	Cad	Ndfip1
Slc2a9	Car12	Nenf
Slc41a2	Car4	Neu2
Slc5a11	Ccdc3	Notch4
Slc5a4a	Ccdc86	Nqo1
Slc5a4b	Cd27	Nrarp
Slc6a4	Cd276	Olfm4
Slc7a7	Cd44	Paox
Slco2b1	Cdc37	Papss1
Sp5	Cdc6	Pcsk4
Spata24	Cdca4	Pcsk9
Spns3	Cdkn2b	Pla2g10
St3gal4	Cds1	Pmm1
Tead2	Cenpn	Pmp22
Tex10	Cep78	Ppp1r26
Thyn1	Ces1f	Prdx6
Tob1	Chaf1b	Pycard
Trim38	Cideb	Rnf167
Trim72	Cirh1a	Rorc
Tsen2	Ckmt1	Sgpp1
Tsku	Clca3	Slc22a1
Tst	Cldn15	Slc25a37
Tubb5	Cldn2	Slc40a1
Ugt2b36	Clic4	Slc44a2
Unc93a	Clic5	Slc6a6
Vstm2l	Clrn3	Smarca4
Xkr9	Cndp2	Smpd3
	Cnnm2	Snupn
	Coro2a	Surf4
	Cox7a1	Syngr1
	Crat	Tap1
	Creb3l2	Tcf7
	Creb3l3	Tctn2
	Ctps	Thra
	Cx3cl1	Tirap
	Cxcl1	Tlcd1
	Cyp2d22	Tmem109
	Cyp2s1	Tmem65
	Cyp4f13	Trim30d
	D10Wsu102e	Tsc22d1
	D16H22S680E	Tubg1
	D19Bwg1357e	Uhrf2
	Dab1	Unc93b1
	Dbp	Usp2
	Dctd	Zc3hc1
	Ddc	Zmiz1
	Ddit4	Zscan12
	Ddx18
	Ddx21
	Dennd3
	Dgat1
	Dgka
	Dgkq
	Dhrs11
	Dhx15
	Dhx33
	Dmwd
	Dnahc2
	Dnajc2
	Dnase1
	Dpep1
	Dph2
	Dqx1
	Dusp4
	E130012A19Rik
	Eci3
	Edn1
	Edn2
	Efna4
	Egln3
	Eif2b1
	Emp2
	Enpp7
	Entpd5
	Entpd8
	Epb4.1l3
	Ephb2
	Erlin1
	Ets2
	Etv4
	Exosc1
	Exosc8
	Faim2
	Fam109a
	Fam111a
	Fam132b
	Fam158a
	Fam23a
	Fam3b
	Fam73b
	Fam78a
	Fam82a2
	Fam92a
	Fam98c
	Fancd2
	Fas
	Fbxo25
	Fcgrt
	Fgfrl1
	Fhdc1
	Fignl1
	Fmo4
	Fmo5
	Fosl1
	Foxq1
	Fstl4
	Ftsjd1
	Fxyd3
	G630016D24Rik
	Ganc
	Gar1
	Gatsl2
	Gde1
	Gdf15
	Ggt1
	Gipc1
	Gm7092
	Gmip
	Gna11
	Gnb1l
	Golt1a
	Gpr114
	Gpr17
	Gpt
	Greb1
	Gsdmd
	H2-Bl
	Habp2
	Hagh
	Hap1
	Haus6
	Hdc
	Hddc2
	Heatr1
	Hectd3
	Hexb
	Hilpda
	Hmgn1
	Hnf4g
	Hspbap1
	Igfbp4
	Ihh
	Ikbkap
	Il17rc
	Ip6k1
	Ipo4
	Iqgap2
	Irf1
	Irf2bp1
	Itgb7
	Itpka
	Kcnk1
	Kcnk5
	Kifc2
	Klc4
	Kntc1
	Krt12
	Krt18
	Krt7
	Lasp1
	Lgr5
	Lrrc48
	Lrrc50
	Ly6d
	Maged1
	Maob
	Marcksl1
	Mars2
	Mat2a
	Mcc
	Mcm10
	Mcm2
	Mcm3
	Mcm4
	Mcm5
	Metrnl
	Mettl11a
	Mfsd6l
	Mfsd7a
	Mgst3
	Mme
	Mms22l
	Mogat2
	Mre11a
	Mrto4
	Msh6
	Msto1
	Mtap
	Mtap1s
	Mtmr4
	Mybbp1a
	Mybl2
	Mycbpap
	Naa15
	Naa25
	Naaladl1
	Nacc2
	Nags
	Naprt1
	Nav1
	Ncapg2
	Ncl
	Ndufv3
	Nek3
	Neurog3
	Nfic
	Nhp2
	Nkrf
	Nmral1
	Noa1
	Nob1
	Noc4l
	Nol10
	Nol12
	Nop2
	Nox1
	Npc1l1
	Nucb1
	Nup43
	Odf3b
	Ogdh
	Osbpl6
	Osgin1
	Osta
	Ostb
	Pa2g4
	Palld
	Pbk
	Pbld2
	Pepd
	Pfkfb4
	Pgc
	Phgdh
	Phlda2
	Phospho1
	Pigr
	Pik3r3
	Pla2g12a
	Pla2g12b
	Plcd1
	Plcd3
	Plec
	Plekhg6
	Plekho2
	Poc1b
	Polr1a
	Polr2f
	Polr2h
	Por
	Ppargc1a
	Ppat
	Ppfia3
	Ppp1r16a
	Prkcz
	Prlr
	Prmt2
	Prmt7
	Prox1
	Prps1l3
	Psat1
	Ptpre
	Ptpro
	Pttg1ip
	Pwp2
	Qtrt1
	Rab11fip3
	Rab15
	Rangrf
	Rapgefl1
	Rasal3
	Rasgrp1
	Rbm38
	Rcl1
	Reg1
	Rep15
	Reps1
	Rfc1
	Rg9mtd2
	Rhbg
	Rilp
	Ror2
	Rpa1
	Rpp25
	Rps24
	Rrm1
	Rrp15
	Rrp1b
	Rsl1d1
	Ruvbl1
	Scnn1a
	Sec14l2
	Selplg
	Sema4a
	Sema4g
	Sesn1
	Sf3a3
	Sgpl1
	Shf
	Shmt1
	Shmt2
	Shq1
	Siah1b
	Sigmar1
	Sis
	Slc13a2
	Slc19a1
	Slc1a1
	Slc1a4
	Slc25a34
	Slc25a45
	Slc26a6
	Slc29a1
	Slc36a1
	Slc39a5
	Slc43a2
	Slc46a3
	Slc47a1
	Slc5a1
	Slc5a8
	Slc7a5
	Slc7a8
	Slc7a9
	Slc9a3r1
	Smn1
	Smo
	Smpdl3a
	Smyd2
	Snta1
	Snx10
	Soat2
	Sorbs2
	Sox21
	Sox9
	Sphk2
	Spink3
	Srm
	Srsf6
	Stap2
	Stard5
	Stxbp1
	Sult2b1
	Surf2
	Susd2
	Sybu
	Sypl
	Taf1d
	Tcea3
	Tcn2
	Tcof1
	Tgfbi
	Tgfbr2
	Tgif1
	Thg1l
	Thop1
	Tiam1
	Tipin
	Tlr2
	Tm4sf5
	Tmbim6
	Tmed1
	Tmed6
	Tmem120a
	Tmem199
	Tmem86a
	Tmem86b
	Tmem9
	Tmem98
	Tnfrsf11b
	Tnfrsf12a
	Tnfrsf19
	Top1mt
	Trim31
	Trp53
	Trp53i13
	Trpm4
	Trub1
	Tspan12
	Ttc22
	Ttc39c
	Ttll4
	Tubb2b
	Uck2
	Ung
	Urgcp
	Ush1c
	Vdr
	Wdr31
	Wdr74
	Wdr75
	Wrb
	Xpnpep1
	Yap1
	Zap70
	Zfhx3
	Zfp747
