# Supplementary material for: Brg1 Loss Attenuates Aberrant Wnt-Signalling and Prevents Wnt-Dependent Tumourigenesis in the Murine Small Intestine
Source: PLoS Genet. 2014 Jul 10;10(7):e1004453. doi: 10.1371/journal.pgen.1004453 (PMC4091792; doi:10.1371/journal.pgen.1004453)
Supplement: Table S6 — Overlapping and exclusive differentially expressed genes between VillinCre+Apcfl/flBrgfl/fl vs VillinCre− (DKOvsCTR) and VillinCre+Apcfl/fl vs VillinCre+Apcfl/flBrgfl/fl (DKOvsAPC) datasets. Colours correspond to the colours in venn diagram in Figure 2G. (XLS) [file pgen.1004453.s008.xls]

## Sheet: S6
Overlapping and non-overlapping differentially expressed genes between VillinCre+Apcfl/flBrgfl/fl vs VillinCre- (DKOvsCTR) and VillinCre+Apcfl/fl vs VillinCre+Apcfl/flBrgfl/fl (DKOvsAPC) datasets. Colours correspond to the colours in venn diagramm in Figure 2G.
DE genes in both datasets	DE genes in DKOvsAPC only	DE genes in DKOvsCTR only	DE genes in all three datasets
Abat	1190002H23Rik	1600002K03Rik	Abat
Acot7	1600016N20Rik	1700016K19Rik	Dyrk3
Atg10	1700029G01Rik	2210407C18Rik	Vstm2l
Blvrb	1810020D17Rik	2700094K13Rik
Cib2	4930402H24Rik	Abcc3
Disp1	Abca7	Acot1
Dyrk3	Abcc10	Adam15
Gamt	AI428936	Adh1
Hapln4	Akr1b7	Adh4
Mreg	Akt3	AI118078
Nqo1	Aldh4a1	Amn
Olfm4	Alg9	Ankrd22
Pcsk9	Anxa13	Anxa9
Slc22a1	Anxa3	Aqp1
Smarca4	Areg	Aqp3
Vstm2l	Arg2	Arhgap27
	Arsa	Arhgdig
	Asah2	Arl8a
	Ass1	Aspg
	Atg9b	Atp2a3
	BC025446	Baiap2l2
	BC046404	BC006779
	Bmp7	Bok
	Car12	C630004H02Rik
	Car4	Capn13
	Cd276	Ccdc114
	Cd44	Cck
	Cdc14b	Ccl25
	Cdkn2b	Cdt1
	Cerk	Cebpb
	Cldn23	Ces2e
	Clic6	Ces2g
	Cmpk2	Chdh
	Cmtm7	Chga
	Cnnm2	Chpt1
	Csnk1e	Ciita
	Ctps	Cinp
	Cuedc2	Cited4
	Cyhr1	Cyb5r3
	Cyp2s1	Cyp2e1
	Cyp4f13	Cyp3a25
	Defa1	Degs1
	Dgat1	Dll1
	Dhrs11	Dnmt3b
	Dpep1	E2f6
	Dtx4	Ecd
	Dusp23	Eed
	Ech1	Egr1
	Eci3	Eif3g
	Edn1	Eps8l2
	Efna4	Etv3
	Egln3	Fahd1
	Emp2	Fam132a
	Entpd5	Fam162a
	Epb4.1l3	Fam20a
	Ergic1	Fam69b
	Ethe1	Gdpd2
	Etv4	Gls2
	Faim2	Gltp
	Fam158a	Gm166
	Fgfrl1	Gnpda1
	Fxyd3	Grasp
	G630016D24Rik	Gsdmc2
	Gadd45g	Gstm1
	Gal3st1	Gstm2
	Ganc	Gtf2h3
	Gatsl2	Gtf3a
	Gbp3	Hat1
	Gdf15	Hebp2
	Gdpd1	Hes6
	Gm2a	Hkdc1
	Gna11	Hmgcs2
	Gpr172b	Idua
	Gpt	Ifi27l2b
	Gss	Igf2r
	Gsta3	Igsf9
	Gsta4	Insr
	H2-Bl	Kdsr
	Hagh	Klhdc2
	Hap1	Klk1b5
	Hcn2	Krt23
	Icam1	Lamb3
	Ifitm2	Lmcd1
	Igfbp4	Lrrc26
	Il11ra1	Maged2
	Il33	Mcf2l
	Iqcb1	Mcoln2
	Itfg3	Mgst2
	Itgb5	Mocs1
	Kremen2	Mov10
	Krt18	Mpst
	Krt7	Msx1
	Lamc2	Muc4
	Lgr5	Mutyh
	Lrrc48	Mycl1
	Lrrc50	Myo7a
	Ly6a	Naip5
	Ly6e	Naip7
	Mcc	Ndfip1
	Mcm3	Nenf
	Mfsd6l	Neu2
	Mogat2	Nme4
	Mpv17	Notch4
	Myc	Nr1h3
	Naaladl1	Nrarp
	Nacc2	Nutf2
	Nags	Optn
	Naprt1	Paox
	Ncoa1	Papss1
	Nek3	Pcsk4
	Nqo2	Pcyt2
	Nr1h4	Pipox
	Oas2	Pla2g10
	Odf3b	Pmm1
	Osgin1	Pmp22
	Ostb	Polr1e
	Parp6	Ppap2a
	Pbld2	Ppp1r26
	Pex11a	Prdx6
	Pgc	Prmt5
	Phgdh	Pus7l
	Pkp1	Pycard
	Pla2g12b	Rbp7
	Plcd1	Rdh7
	Ppfia3	Reg3a
	Ppl	Rnf167
	Psat1	Rorc
	Rab15	Rrm2
	Rapgefl1	Scin
	Rassf4	Sgpp1
	Rbm38	Skiv2l2
	Rdh5	Slc15a1
	Retsat	Slc22a18
	Rhbg	Slc25a37
	Ror2	Slc28a1
	S100a13	Slc2a9
	Selenbp2	Slc40a1
	Sema4g	Slc41a2
	Sgpl1	Slc44a2
	Sigmar1	Slc5a11
	Slc12a8	Slc5a4a
	Slc1a1	Slc5a4b
	Slc23a3	Slc6a4
	Slc26a6	Slc6a6
	Slc7a9	Slc7a7
	Smad6	Slco2b1
	Snta1	Smpd3
	Soat2	Snupn
	Sord	Sp5
	Sphk1	Spata24
	Spink3	Spns3
	Spry3	St3gal4
	Srr	Surf4
	Srsf10	Syngr1
	Stard5	Tap1
	Stk39	Tcf7
	Syncrip	Tctn2
	Tcirg1	Tead2
	Thg1l	Tex10
	Thnsl2	Thra
	Tiam1	Thyn1
	Tlr2	Tirap
	Tm4sf4	Tlcd1
	Tmed4	Tmem109
	Tmed6	Tmem65
	Tmem86b	Tob1
	Tmem98	Trim30d
	Tpm4	Trim38
	Tppp3	Trim72
	Trim31	Tsc22d1
	Trp53inp2	Tsen2
	Tspan17	Tsku
	Ttc39a	Tst
	Tubb2b	Tubb5
	Vav3	Tubg1
	Vldlr	Ugt2b36
	Vps28	Uhrf2
	Wdhd1	Unc93a
	Zdhhc7	Unc93b1
	Zfhx2	Usp2
	Zfp747	Xkr9
		Zc3hc1
		Zmiz1
		Zscan12
