# Supplementary material for: Brg1 Loss Attenuates Aberrant Wnt-Signalling and Prevents Wnt-Dependent Tumourigenesis in the Murine Small Intestine
Source: PLoS Genet. 2014 Jul 10;10(7):e1004453. doi: 10.1371/journal.pgen.1004453 (PMC4091792; doi:10.1371/journal.pgen.1004453)
Supplement: Table S7 — Wnt target gene sets with differing levels of Brg1 dependency. Colours correspond to the colours in venn diagram in Figure 2G. (XLS) [file pgen.1004453.s009.xls]

## Sheet: S7
Wnt target gene sets with differing levels of Brg1 dependency. Colours correspond to the colours in venn diagramm in Figure 2G.
Brg1 independent genes	High Brg1 dependency	Low Brg1 dependency
2700094K13Rik	BC025446	1200009I06Rik
Acot1	1190002H23Rik	1500011H22Rik
Adh4	1810020D17Rik	1500012F01Rik
AI118078	Abat	1700019G17Rik
Ankrd22	Abca7	2010111I01Rik
Aqp3	Aldh4a1	2310008H09Rik
Arhgdig	Anxa13	2810405K02Rik
Atp2a3	Areg	3010003L21Rik
Bok	Arg2	4933422H20Rik
Capn13	Arsa	5730469M10Rik
Ccdc114	Asah2	Abcd1
Cck	Ass1	Abcd3
Cdt1	Atg9b	Abcg5
Ces2e	BC046404	Abcg8
Chga	Bmp7	Abp1
Chpt1	Car12	Acap1
Cinp	Car4	Acbd4
Cited4	Cd276	Acbd6
Cyb5r3	Cd44	Acox3
Dnmt3b	Cdkn2b	Acy3
E2f6	Cnnm2	Adap1
Egr1	Ctps	Adap2
Eif3g	Cyp2s1	Adat2
Eps8l2	Cyp4f13	Aldh3b1
Fahd1	Dgat1	Apitd1
Fam132a	Dhrs11	Aqp11
Gdpd2	Dpep1	Arhgap4
Gnpda1	Dyrk3	Arid5b
Gsdmc2	Eci3	Armc10
Gtf2h3	Edn1	Asb2
Hat1	Efna4	Atp6v0a1
Hebp2	Egln3	AU040320
Hes6	Emp2	Avpi1
Hkdc1	Entpd5	Axin2
Idua	Epb4.1l3	B230312A22Rik
Ifi27l2b	Etv4	B9d1
Igsf9	Faim2	BC027231
Klhdc2	Fam158a	Bcap29
Krt23	Fgfrl1	Bcas1
Mgst2	Fxyd3	Bcas2
Msx1	G630016D24Rik	Bco2
Mycl1	Ganc	Blm
Myo7a	Gatsl2	Bola2
Nme4	Gdf15	Brca2
Nr1h3	Gna11	Bspry
Nutf2	Gpt	Btc
Optn	H2-Bl	Btd
Pcyt2	Hagh	Btnl2
Pipox	Hap1	Bzw2
Polr1e	Igfbp4	Cad
Ppap2a	Krt18	Ccdc3
Prmt5	Krt7	Ccdc86
Pus7l	Lgr5	Cd27
Rbp7	Lrrc48	Cdc37
Rdh7	Lrrc50	Cdc6
Reg3a	Mcc	Cdca4
Rrm2	Mcm3	Cds1
Scin	Mfsd6l	Cenpn
Skiv2l2	Mogat2	Cep78
Slc15a1	Naaladl1	Ces1f
Slc22a18	Nacc2	Chaf1b
Slc28a1	Nags	Cideb
Slc2a9	Naprt1	Cirh1a
Slc41a2	Nek3	Ckmt1
Slc5a11	Odf3b	Clca3
Slc5a4a	Osgin1	Cldn15
Slc5a4b	Ostb	Cldn2
Slc6a4	Pbld2	Clic4
Slc7a7	Pgc	Clic5
Slco2b1	Phgdh	Clrn3
Sp5	Pla2g12b	Cndp2
Spata24	Plcd1	Coro2a
Spns3	Ppfia3	Cox7a1
St3gal4	Psat1	Crat
Tead2	Rab15	Creb3l2
Tex10	Rapgefl1	Creb3l3
Thyn1	Rbm38	Cx3cl1
Tob1	Rhbg	Cxcl1
Trim38	Ror2	Cyp2d22
Trim72	Sema4g	D10Wsu102e
Tsen2	Sgpl1	D16H22S680E
Tsku	Sigmar1	D19Bwg1357e
Tst	Slc1a1	Dab1
Tubb5	Slc26a6	Dbp
Ugt2b36	Slc7a9	Dctd
Unc93a	Snta1	Ddc
Xkr9	Soat2	Ddit4
	Spink3	Ddx18
	Stard5	Ddx21
	Thg1l	Dennd3
	Tiam1	Dgka
	Tlr2	Dgkq
	Tmed6	Dhx15
	Tmem86b	Dhx33
	Tmem98	Dmwd
	Trim31	Dnahc2
	Tubb2b	Dnajc2
	Vstm2l	Dnase1
	Zfp747	Dph2
		Dqx1
		Dusp4
		E130012A19Rik
		Edn2
		Eif2b1
		Enpp7
		Entpd8
		Ephb2
		Erlin1
		Ets2
		Exosc1
		Exosc8
		Fam109a
		Fam111a
		Fam132b
		Fam23a
		Fam3b
		Fam73b
		Fam78a
		Fam82a2
		Fam92a
		Fam98c
		Fancd2
		Fas
		Fbxo25
		Fcgrt
		Fhdc1
		Fignl1
		Fmo4
		Fmo5
		Fosl1
		Foxq1
		Fstl4
		Ftsjd1
		Gar1
		Gde1
		Ggt1
		Gipc1
		Gm7092
		Gmip
		Gnb1l
		Golt1a
		Gpr114
		Gpr17
		Greb1
		Gsdmd
		Habp2
		Haus6
		Hdc
		Hddc2
		Heatr1
		Hectd3
		Hexb
		Hilpda
		Hmgn1
		Hnf4g
		Hspbap1
		Ihh
		Ikbkap
		Il17rc
		Ip6k1
		Ipo4
		Iqgap2
		Irf1
		Irf2bp1
		Itgb7
		Itpka
		Kcnk1
		Kcnk5
		Kifc2
		Klc4
		Kntc1
		Krt12
		Lasp1
		Ly6d
		Maged1
		Maob
		Marcksl1
		Mars2
		Mat2a
		Mcm10
		Mcm2
		Mcm4
		Mcm5
		Metrnl
		Mettl11a
		Mfsd7a
		Mgst3
		Mme
		Mms22l
		Mre11a
		Mrto4
		Msh6
		Msto1
		Mtap
		Mtap1s
		Mtmr4
		Mybbp1a
		Mybl2
		Mycbpap
		Naa15
		Naa25
		Nav1
		Ncapg2
		Ncl
		Ndufv3
		Neurog3
		Nfic
		Nhp2
		Nkrf
		Nmral1
		Noa1
		Nob1
		Noc4l
		Nol10
		Nol12
		Nop2
		Nox1
		Npc1l1
		Nucb1
		Nup43
		Ogdh
		Osbpl6
		Osta
		Pa2g4
		Palld
		Pbk
		Pepd
		Pfkfb4
		Phlda2
		Phospho1
		Pigr
		Pik3r3
		Pla2g12a
		Plcd3
		Plec
		Plekhg6
		Plekho2
		Poc1b
		Polr1a
		Polr2f
		Polr2h
		Por
		Ppargc1a
		Ppat
		Ppp1r16a
		Prkcz
		Prlr
		Prmt2
		Prmt7
		Prox1
		Prps1l3
		Ptpre
		Ptpro
		Pttg1ip
		Pwp2
		Qtrt1
		Rab11fip3
		Rangrf
		Rasal3
		Rasgrp1
		Rcl1
		Reg1
		Rep15
		Reps1
		Rfc1
		Rg9mtd2
		Rilp
		Rpa1
		Rpp25
		Rps24
		Rrm1
		Rrp15
		Rrp1b
		Rsl1d1
		Ruvbl1
		Scnn1a
		Sec14l2
		Selplg
		Sema4a
		Sesn1
		Sf3a3
		Shf
		Shmt1
		Shmt2
		Shq1
		Siah1b
		Sis
		Slc13a2
		Slc19a1
		Slc1a4
		Slc25a34
		Slc25a45
		Slc29a1
		Slc36a1
		Slc39a5
		Slc43a2
		Slc46a3
		Slc47a1
		Slc5a1
		Slc5a8
		Slc7a5
		Slc7a8
		Slc9a3r1
		Smn1
		Smo
		Smpdl3a
		Smyd2
		Snx10
		Sorbs2
		Sox21
		Sox9
		Sphk2
		Srm
		Srsf6
		Stap2
		Stxbp1
		Sult2b1
		Surf2
		Susd2
		Sybu
		Sypl
		Taf1d
		Tcea3
		Tcn2
		Tcof1
		Tgfbi
		Tgfbr2
		Tgif1
		Thop1
		Tipin
		Tm4sf5
		Tmbim6
		Tmed1
		Tmem120a
		Tmem199
		Tmem86a
		Tmem9
		Tnfrsf11b
		Tnfrsf12a
		Tnfrsf19
		Top1mt
		Trp53
		Trp53i13
		Trpm4
		Trub1
		Tspan12
		Ttc22
		Ttc39c
		Ttll4
		Uck2
		Ung
		Urgcp
		Ush1c
		Vdr
		Wdr31
		Wdr74
		Wdr75
		Wrb
		Xpnpep1
		Yap1
		Zap70
		Zfhx3
