# Supplementary material for: Brg1 Loss Attenuates Aberrant Wnt-Signalling and Prevents Wnt-Dependent Tumourigenesis in the Murine Small Intestine
Source: PLoS Genet. 2014 Jul 10;10(7):e1004453. doi: 10.1371/journal.pgen.1004453 (PMC4091792; doi:10.1371/journal.pgen.1004453)
Supplement: Table S8 — Genes differentially expressed between VillinCre+Brg1fl/fl and VillinCre− small intestinal epithelium. (XLS) [file pgen.1004453.s010.xls]

## Sheet: S8
Genes differentially expressed between VillinCre+Brg1fl/fl and VillinCre- small intestinal epithelium.
Illumina Probe ID	Gene symbol	Log Fold change	Adjusted p value
ILMN_1250938	1700016K19Rik	2.47194	0.000302815
ILMN_2767039	2310007B03Rik	-2.0713	0.0198411
ILMN_1253601	Aacs	-1.72658	0.0448439
ILMN_2632264	Acot7	-2.45796	5.32e-05
ILMN_2606180	Acot7	-2.4538	0.000306911
ILMN_2807084	Acot7	-2.21323	0.000211708
ILMN_2660182	Acot7	-1.812	0.0231917
ILMN_2628174	Acss1	-2.18187	0.0368846
ILMN_2850077	Adh1	-4.52848	0.000646351
ILMN_1258501	Adh1	-4.04966	0.000783522
ILMN_2715226	Anxa9	1.73984	0.000502722
ILMN_1237942	Appl1	-1.688	0.000565788
ILMN_2980661	Aqp1	-2.66887	0.000764343
ILMN_2980663	Aqp1	-2.60875	0.00085695
ILMN_2756486	Aqp1	-2.28963	0.00392056
ILMN_3154222	Ash2l	-1.29402	0.0458353
ILMN_2615380	Aspg	-1.82524	0.000377509
ILMN_2667100	Atg10	1.30161	0.0318246
ILMN_2789862	B4galnt4	-1.98638	0.00494249
ILMN_2792868	Blvrb	1.54929	0.0317432
ILMN_1228783	C630004H02Rik	-1.43513	0.0329171
ILMN_3162465	C78339	1.42027	0.00944254
ILMN_3160190	Capn13	-1.98772	0.00202734
ILMN_2606660	Card10	-1.94339	0.00517594
ILMN_2601471	Ccnd1	-2.2812	0.0445873
ILMN_1248714	Cd55	2.1927	0.00660323
ILMN_2756435	Cebpb	-1.71468	0.00236663
ILMN_2895284	Ces2g	-2.3759	0.0311956
ILMN_3109728	Chdh	-1.30316	0.03358
ILMN_2740152	Chpt1	-1.62902	0.0417486
ILMN_2678211	Ciita	-1.92497	0.0194599
ILMN_2667635	Clic6	-2.88643	0.000114727
ILMN_1249046	Cmtm8	1.79021	0.00229321
ILMN_2915232	Cotl1	-1.75627	0.017563
ILMN_2928679	Cyp3a25	-4.7993	0.00906622
ILMN_2976448	Daglb	1.4771	0.0473455
ILMN_2709470	Degs1	-2.11461	7.54e-05
ILMN_2645295	Fam132a	-3.35935	0.0122261
ILMN_2672509	Fam132b	-2.05596	0.00379932
ILMN_2987107	Fam162a	2.8794	0.00448467
ILMN_2840430	Fam20a	-2.78867	0.00726875
ILMN_2815506	Gamt	2.05475	0.025071
ILMN_2753714	Gsdmc2	-3.17254	0.000126289
ILMN_3115255	Gsdmc2	-2.05425	0.00120316
ILMN_2818895	Gss	-1.27485	0.0371889
ILMN_1228233	Gstm1	-2.3327	0.00827117
ILMN_2624854	Gstm2	-2.41421	0.00557461
ILMN_1251449	Gstm2	-2.09175	0.0130563
ILMN_2589915	Hapln4	4.14552	4.02e-07
ILMN_2672624	Hcn2	1.69972	0.0171588
ILMN_2800687	Hr	-1.76941	0.0377627
ILMN_1232667	Ifitm2	-2.7306	0.00366345
ILMN_2804166	Igsf9	-3.04744	0.00712901
ILMN_2832608	Kdsr	-1.92996	0.00392814
ILMN_2731191	Klk1b5	-1.96869	0.0356056
ILMN_2961152	Krt7	-1.6025	0.00547868
ILMN_1222471	NA	1.8316	0.00392372
ILMN_1227907	NA	2.00681	0.000677453
ILMN_1216539	Nat8	-4.34699	0.00629114
ILMN_2726371	Nqo1	-1.97476	0.013824
ILMN_2727013	Nr1h4	1.47875	0.0229458
ILMN_2596979	Nrarp	-2.75155	0.000108286
ILMN_3161834	Olfm4	-3.68393	0.00317005
ILMN_1242472	Parva	-1.7034	0.0330674
ILMN_2756023	Pcsk9	-4.06658	4.27e-05
ILMN_2762109	Pkp1	-1.80836	0.00262862
ILMN_1228535	Pmp22	-2.99234	0.0247637
ILMN_3067259	Ppfia3	1.55924	0.00469485
ILMN_1243722	Prosapip1	-1.80139	0.0290387
ILMN_1228613	Pycrl	-1.47886	0.0120466
ILMN_2665008	Rab31	1.65965	0.0194769
ILMN_2686244	Rassf4	-1.97778	0.0338172
ILMN_1240979	Rbm38	-1.58799	0.00780057
ILMN_2733708	Rbp7	-3.01894	0.00302931
ILMN_1226515	Rdh7	-2.84375	0.00188172
ILMN_2871249	Rdh7	-2.59162	0.0467009
ILMN_2987984	S100a13	1.70475	0.000876393
ILMN_2724545	Sbk1	-1.67708	0.0329017
ILMN_2825446	Sdcbp2	1.57571	0.0138174
ILMN_1247071	Slc22a1	-3.30257	0.00205623
ILMN_1248318	Slc22a1	-3.19163	1.46e-05
ILMN_2696610	Slc25a37	-1.75657	0.00333374
ILMN_3161390	Slc28a1	-3.60687	4.28e-06
ILMN_2618918	Slc2a6	3.42281	0.000856344
ILMN_1216446	Slc5a4b	-2.56387	0.00187658
ILMN_2641467	Slc6a6	-2.04583	0.00031125
ILMN_2735792	Smarca4	-1.38357	0.0047259
ILMN_2732757	Spns3	-1.60605	0.0106504
ILMN_2935870	St3gal4	-4.99436	0.000126271
ILMN_2940642	St6galnac2	-1.88178	0.00643376
ILMN_1230788	Tle1	-1.58567	0.0222255
ILMN_2517060	Tmem64	-1.72952	0.0127213
ILMN_2656871	Tmem97	-1.53452	0.0220932
ILMN_1377919	Tubb2b	-2.33317	0.000332282
ILMN_2941712	Upk3b	1.74704	0.00620117
ILMN_2941714	Upk3b	2.10728	9.87e-05
ILMN_1240264	Usp2	-2.25741	0.0486036
ILMN_2734090	Vstm2l	1.97318	0.000539944
ILMN_1248998	Xpnpep2	-3.88642	0.0155622
