# Supplementary material for: Brg1 Loss Attenuates Aberrant Wnt-Signalling and Prevents Wnt-Dependent Tumourigenesis in the Murine Small Intestine
Source: PLoS Genet. 2014 Jul 10;10(7):e1004453. doi: 10.1371/journal.pgen.1004453 (PMC4091792; doi:10.1371/journal.pgen.1004453)
Supplement: Table S9 — Overlap of Brg1 targets (VillinCre+Brg1fl/fl vs VillinCre−) and differentially expressed genes in various gene sets. Colours correspond to the colours in venn diagram in Figure 2G. (XLS) [file pgen.1004453.s011.xls]

## Sheet: S9
Overlap of Brg1 targets (VillinCre+Brg1fl/fl vs VillinCre-) and differentially expressed genes in various gene sets. Colours correspond to the colours in venn diagramm in Figure 2G.
DE genes in APCvsCTR gene set Wnt targets	DE genes in DKOvsAPC gene set	DE genes in DKOvsCTR gene set	Wnt target genes with high Brg1 dependency	Brg1 independent Wnt targets	Genes overlapping between DKOvsCTR and DKOvsAPC gene sets
17/548 (3.1%)	23/197 genes (11.7%)	45/200 (22.5%)	5/99 genes (5.1%)	12/90 (13.3%)	11/16 (68.8%)
Capn13	Acot7	1700016K19Rik	Krt7	Capn13	Acot7
Chpt1	Atg10	Acot7	Ppfia3	Chpt1	Atg10
Fam132a	Blvrb	Adh1	Rbm38	Fam132a	Blvrb
Fam132b	Clic6	Anxa9	Tubb2b	Gsdmc2	Gamt
Gsdmc2	Gamt	Aqp1	Vstm2l	Igsf9	Hapln4
Igsf9	Gss	Aspg		Rbp7	Nqo1
Krt7	Hapln4	Atg10		Rdh7	Olfm4
Ppfia3	Hcn2	Blvrb		Slc28a1	Pcsk9
Rbm38	Ifitm2	C630004H02Rik		Slc5a4b	Slc22a1
Rbp7	Krt7	Capn13		Spns3	Smarca4
Rdh7	Nqo1	Cebpb		St3gal4	Vstm2l
Slc28a1	Nr1h4	Ces2g		Vstm2l
Slc5a4b	Olfm4	Chdh
Spns3	Pcsk9	Chpt1
St3gal4	Pkp1	Ciita
Tubb2b	Ppfia3	Cyp3a25
Vstm2l	Rassf4	Degs1
	Rbm38	Fam132a
	S100a13	Fam162a
	Slc22a1	Fam20a
	Smarca4	Gamt
	Tubb2b	Gsdmc2
	Vstm2l	Gstm1
		Gstm2
		Hapln4
		Igsf9
		Kdsr
		Klk1b5
		Nqo1
		Nrarp
		Olfm4
		Pcsk9
		Pmp22
		Rbp7
		Rdh7
		Slc22a1
		Slc25a37
		Slc28a1
		Slc5a4b
		Slc6a6
		Smarca4
		Spns3
		St3gal4
		Usp2
		Vstm2l
