# Supplementary material for: Brg1 Loss Attenuates Aberrant Wnt-Signalling and Prevents Wnt-Dependent Tumourigenesis in the Murine Small Intestine
Source: PLoS Genet. 2014 Jul 10;10(7):e1004453. doi: 10.1371/journal.pgen.1004453 (PMC4091792; doi:10.1371/journal.pgen.1004453)
Supplement: Table S10 — Small intestinal stem cell specific gene signature from Muñoz et al., (2012). Genes not detected in our array are highlighted in red. (XLS) [file pgen.1004453.s012.xls]

## Sheet: S10
Small intestinal stem cell specific gene signature from Muñoz et al., (2012). Genes not detected in our array are highlighted in red
Entrez ID	Gene Symbol
22390	Wee1
21887	Tle3
14252	Flot2
230872	Crocc
268297	Scml4
58909	Fam13a
101739	Psip1
12416	Cbx2
20512	Slc1a3
56520	Nme4
53972	Ngef
237339	L3mbtl3
15205	Hes1
18605	Enpp1
232906	Grlf1
65254	Dpysl5
236539	Phgdh
16765	Stmn1
208968	Zfp280c
56190	Rbm38
17357	Marcksl1
68738	Acss1
15277	Hk2
15312	Hmgn1
19126	Prom1
72462	Rrp1b
12649	Chek1
29808	Mga
56306	Fam60a
14025	Bcl11a
109700	Itga1
56364	Zmym3
68371	Pbld1
14198	Fhit
67849	Cdca5
14886	Gtf2i
64424	Polr1e
67255	Zfp422
20650	Sntb2
71988	Esco2
320683	Zfp629
16337	Insr
213539	Bag2
70310	Plscr3
109113	Uhrf2
26457	Slc27a1
245474	Dkc1
75974	Dock11
66966	Trit1
22591	Xpc
21841	Tia1
102103	Mtus1
93697	Narg2
59057	Zfp191
27223	Trp53bp1
50883	Chek2
227231	Cps1
109145	Gins4
17216	Mcm2
17685	Msh2
21849	Trim28
106582	Nrm
18028	Nfib
22589	Atrx
13844	Ephb2
269639	Zfp512
26919	Zfp346
19891	Rpa2
20931	Surf2
15201	Hells
268697	Ccnb1
22137	Ttk
98403	Zfp451
108671	Dnajc9
18969	Pola2
216134	Pdxk
217692	Sipa1l1
60525	Acss2
381511	Pdp1
11792	Apex1
235469	Zfp280d
15354	Hmgb3
17218	Mcm5
101994	Zfp828
223697	Sun2
17219	Mcm6
29876	Clic4
232334	Vgll4
107227	Macrod1
52837	Tmx4
72774	Neil1
17215	Mcm3
76007	Zmym2
67824	Nmral1
54381	Cpq
108907	Nusap1
105689	Mycbp2
17220	Mcm7
17129	Smad5
17257	Mecp2
58208	Bcl11b
16319	Incenp
15361	Hmga1
54563	Nup210
17217	Mcm4
74123	Foxp4
19360	Rad50
226154	Lzts2
18986	Pou2f1
192176	Flna
68585	Rtn4
14200	Fhl2
15473	Hrsp12
257635	Sdsl
17196	Mbp
56357	Ivd
11538	Adnp
67276	Eri1
18769	Pkig
68021	Bphl
20729	Spin1
22275	Urod
229504	Isg20l2
66044	Dtd1
226791	Lyplal1
54138	Atxn10
76894	Mettl15
70998	Phf6
19821	Rnf2
11881	Arsb
19049	Ppp1r1b
26383	Fto
67936	Wdr55
20019	Polr1a
66098	Chchd6
52530	Nhp2
78656	Brd8
12039	Bckdha
13106	Cyp2e1
14160	Lgr5
29820	Tnfrsf19
14314	Fstl1
68888	Gkn3
72821	Scn2b
104158	Ces1d
116847	Prelp
64406	Sp5
171463	Il17rd
320982	Arl4c
30785	Cttnbp2
68799	Rgmb
11601	Angpt2
12006	Axin2
76459	Car12
19277	Ptpro
13190	Dct
54612	Sfrp5
68416	Sycn
80797	Clca2
12364	Casp12
13731	Emp2
12587	Mia
56742	Psrc1
18128	Notch1
207742	Rnf43
70503	Ddo
226970	Arhgef4
12722	Clca1
14026	Evl
22288	Utrn
26381	Esrrg
69524	Esam
14186	Fgfr4
20361	Sema7a
97064	Wwtr1
81840	Sorcs2
19363	Rad51b
16367	Irs1
13384	Mpp3
12583	Cdo1
18783	Pla2g4a
13838	Epha4
319757	Smo
93721	Cpn1
246293	Klhl8
56874	Rnf32
57265	Fzd2
229473	D930015E06Rik
228839	Tgif2
74682	Wdr35
269344	Ell3
494504	Apcdd1
104445	Cdc42ep1
14369	Fzd7
70292	Afap1
72640	Mex3a
11551	Adra2a
219134	Shisa2
71592	Pogk
52857	Gramd1a
20677	Sox4
242864	Napepld
70561	Txndc16
58210	Sectm1b
22626	Slc23a3
56222	Cited4
13845	Ephb3
76854	Gpr30
67916	Ppap2b
407821	Znrf3
21788	Tfpi
27276	Plekhb1
71729	Rgs12
223254	Farp1
54219	Cd320
231214	Cc2d2a
494448	Cbx6
21677	Tead2
16918	Mycl1
235611	Plxnb1
140481	Man2a2
16795	Large
53605	Nap1l1
80985	Trim44
75292	Prkd3
56278	Gkap1
106393	Srl
21778	Tex9
14756	Gpld1
320508	Cachd1
17869	Myc
226409	Zranb3
107568	Wwp1
14456	Gas6
11920	Atm
19280	Ptprs
71982	Snx10
231866	Zfp12
57442	Kcne3
50500	Ttpa
93757	Immp2l
13400	Dmpk
231670	Fbxo21
234353	Psd3
107986	Ddb2
268417	Zkscan17
116914	Slc19a2
209195	Clic6
106877	Afap1l1
17173	Ascl2
234214	Sorbs2
215690	Nav1
108116	Slco3a1
380924	Olfm4
403205	Agr3
17690	Msi1
20652	Soat1
66953	Cdca7
12505	Cd44
12571	Cdk6
11829	Aqp4
68178	Cgnl1
20496	Slc12a2
14013	Mecom
208177	Phldb2
13134	Dach1
229927	Clca4
18826	Lcp1
232748	Fam115c
20216	Acsm3
16535	Kcnq1
20682	Sox9
67054	Paics
56526	Sept6
71994	Cnn3
233489	Picalm
93692	Glrx
22337	Vdr
14786	Grb7
75747	Sesn3
245007	Zbtb38
77574	Fam115a
19274	Ptprm
213391	Rassf4
11906	Zfhx3
229474	Fhdc1
30046	Zfp292
73710	Tubb2b
13639	Efna4
16206	Lrig1
231470	Fras1
320129	Adrbk2
16552	Kif12
18749	Prkacb
50770	Atp11a
71242	Spata24
26447	Poli
328949	Mcc
68682	Slc44a2
67249	Tbc1d19
242466	Zfp462
68948	Fam216a
223666	Arhgap39
13661	Ehf
11820	App
68729	Trim37
243725	Ppp1r9a
93834	Peli2
217169	Tns4
17304	Mfge8
227059	Slc39a10
231327	Ppat
72556	Zfp566
277396	Klhl23
21844	Tiam1
11826	Aqp1
98170	Tmem132a
13650	Rhbdf1
224008	2310008H04Rik
18514	Pbx1
22035	Tnfsf10
381259	Tmem237
98432	Phlpp1
81896	Ift122
12043	Bcl2
70082	Lysmd2
69256	Zfp397
56224	Tspan5
11481	Acvr2b
217716	Mlh3
12190	Brca2
27081	Zfp275
217364	Engase
56876	Nsmf
54393	Gabbr1
110596	Arhgef28
68606	Ppm1f
227723	Prrc2b
76267	Fads1
107607	Nod1
72486	Rnf219
241274	Pnpla7
170753	Zfp704
217653	Mis18bp1
71151	Eri2
66443	Tnfaip8l1
67009	Ttc23
319742	Mpzl3
94275	Maged1
68099	Fam92a
73254	Ccdc18
94179	Krt23
208104	Mlxip
14768	Lancl1
67168	Lpar6
233887	Zfp553
224143	Poglut1
18973	Pole
66634	Mcm8
219072	Haus4
22751	Zfp90
74055	Plce1
68521	Fam189b
100710	Pds5b
21815	Tgif1
13619	Phc1
17060	Blnk
212514	Spice1
12316	Aspm
71780	Isyna1
233826	Palb2
233876	Hirip3
241447	Cers6
100019	Mdn1
20347	Sema3b
68310	Zmym1
22256	Ung
54614	Prpf40b
268880	AI480653
57908	Zfp318
66241	Tmem9
80876	Ifitm2
22361	Vnn1
66106	Smpx
210035	Tmem194
76843	Dtl
27373	Csnk1e
320685	Dctd
22596	Xrcc5
68106	Nt5c3l
110695	Aldh7a1
16886	Limk2
14011	Etv6
140580	Elmo1
13143	Dapk2
18029	Nfic
21853	Timeless
17912	Myo1b
18027	Nfia
246277	Csad
12040	Bckdhb
77045	Bcl7a
74551	Pck2
22601	Yap1
53416	Stk39
225283	Rprd1a
16201	Ilf3
19348	Kif20a
17319	Mif
239719	Mkl2
207375	Fam120c
18530	Pcdh8
54354	Rassf5
108052	Slc14a1
23958	Nr2e3
66214	Rgcc
66993	Smarcd3
70237	Bhlhb9
76453	Prss23
66141	Ifitm3
192201	Wfdc15b
19683	Rdh16
16841	Lect2
14969	H2-Eb1
212632	Iffo2
209032	Zc3hav1l
75785	Klhl24
71310	Tbc1d9
12265	Ciita
18188	Nrtn
83961	Nrg4
21414	Tcf7
268527	Greb1
68404	Nrn1
99709	AI747448
207521	Dtx4
69807	Trim32
68939	Rasl11b
218820	Zfp503
234878	BC021891
24088	Tlr2
74648	S100pbp
228356	1110051M20Rik
69309	Slc16a13
107351	Kank1
12759	Clu
101197	Zfp956
73287	1700040L02Rik
73296	Rhobtb3
269233	Fam171a1
218461	Pde8b
269955	Rccd1
20393	Sgk1
26897	Acot1
211550	Tifa
15364	Hmga2
219150	Hmbox1
15360	Hmgcs2
71371	Arid5b
241275	Noxa1
67785	Zmym4
11739	Slc25a4
72167	Thumpd2
107823	Whsc1
219140	Spata13
12567	Cdk4
76826	Nubpl
76429	Lhpp
68744	Zfp740
319711	E230029C05Rik
71409	Fmnl2
26559	Hunk
74152	1300002K09Rik
73668	Ttc21b
73683	Atg16l2
320268	B930095G15Rik
19414	Rasa3
67786	6230424C14Rik
67164	Lipt2
110350	Dync2h1
106618	Wdr90
319939	Tns3
64074	Smoc2
18576	Pde3b
193736	Zbtb12
546143	Gm5918
277010	Marveld1
100042016	Gm3626
100504230	AU020206
74476	4933439C10Rik
109929	Zbtb25
232785	Zfp783
236266	Alms1
68481	Mpzl1
108000	Cenpf
70799	Cep192
245000	Atr
69270	Gins1
80986	Ckap2
210789	Tbc1d4
20602	Ncor2
78801	Ak7
72701	Zfp618
18590	Pdgfa
329735	4933431E20Rik
14163	Fgd1
228829	Phf20
23918	Impdh2
270110	Irf2bp2
21848	Trim24
