# Supplementary material for: Brg1 Loss Attenuates Aberrant Wnt-Signalling and Prevents Wnt-Dependent Tumourigenesis in the Murine Small Intestine
Source: PLoS Genet. 2014 Jul 10;10(7):e1004453. doi: 10.1371/journal.pgen.1004453 (PMC4091792; doi:10.1371/journal.pgen.1004453)
Supplement: Table S11 — Stem cell signature genes differentially expressed between VillinCre+Apcfl/fl and VillinCre− small intestinal epithelium. (XLS) [file pgen.1004453.s013.xls]

## Sheet: S11
Stem cell signature genes differentially expressed between VillinCre+Apcfl/fl and VillinCre- small intestinal epithelium.
Illumina probe ID	Entrez ID	Symbol	logFC	adj.P.Val
ILMN_2445165	22337	Vdr	-1.64589	0.00421519
ILMN_2445166	22337	Vdr	-1.6201	0.0109501
ILMN_2880634	52530	Nhp2	1.27662	0.0234882
ILMN_1220688	229474	Fhdc1	1.3065	0.0332365
ILMN_3006587	268527	Greb1	1.34556	0.028963
ILMN_1248293	22601	Yap1	1.3787	0.0126401
ILMN_2926155	56190	Rbm38	1.43816	0.00332868
ILMN_2741132	15312	Hmgn1	1.48155	0.0444264
ILMN_2661125	94275	Maged1	1.48243	0.0199755
ILMN_1235494	66241	Tmem9	1.51425	0.00515129
ILMN_1253854	21815	Tgif1	1.55848	0.00487429
ILMN_2836664	20019	Polr1a	1.55873	0.0100029
ILMN_2973024	68948	Fam216a	1.56654	0.0451109
ILMN_1250928	11906	Zfhx3	1.56977	0.019825
ILMN_1235808	234214	Sorbs2	1.57177	0.0273831
ILMN_3109564	12190	Brca2	1.57689	0.0120648
ILMN_2623793	11906	Zfhx3	1.59425	0.0189312
ILMN_2622255	13844	Ephb2	1.60845	0.0423948
ILMN_2691352	13639	Efna4	1.65975	0.000406644
ILMN_2998934	56222	Cited4	1.66694	0.0063934
ILMN_1250438	17357	Marcksl1	1.67218	0.0367276
ILMN_2433318	268527	Greb1	1.68331	0.00643022
ILMN_2918907	328949	Mcc	1.70097	0.0208556
ILMN_1218384	18029	Nfic	1.72502	0.0157914
ILMN_2837189	68099	Fam92a	1.73185	0.0499126
ILMN_2650008	14160	Lgr5	1.78898	0.0114544
ILMN_2427869	71242	Spata24	1.79746	0.0039981
ILMN_2611931	20931	Surf2	1.80581	0.0283963
ILMN_2986978	319757	Smo	1.84094	0.000189183
ILMN_3007428	20682	Sox9	1.87511	0.0354174
ILMN_2761109	29876	Clic4	1.91161	0.0321792
ILMN_3031781	71371	Arid5b	1.93342	0.0485425
ILMN_2700107	20019	Polr1a	1.94287	0.00938391
ILMN_2709047	64424	Polr1e	1.94921	0.00739892
ILMN_3133352	22256	Ung	1.96644	0.0225205
ILMN_2647873	215690	Nav1	1.97847	0.01105
ILMN_2896314	12006	Axin2	2.01573	0.0258467
ILMN_2825574	73710	Tubb2b	2.03009	3.28562e-05
ILMN_2609614	71982	Snx10	2.03059	0.00202533
ILMN_3030392	71242	Spata24	2.03264	0.0106075
ILMN_2742849	17218	Mcm5	2.04374	0.00845171
ILMN_2936427	17217	Mcm4	2.04838	0.00267439
ILMN_2737710	21844	Tiam1	2.09186	0.00145505
ILMN_3103689	71242	Spata24	2.09612	7.17412e-06
ILMN_1233339	56520	Nme4	2.12558	0.0026371
ILMN_1250907	17216	Mcm2	2.16743	0.000184649
ILMN_1221750	16918	Mycl1	2.17036	0.000519574
ILMN_2733733	24088	Tlr2	2.24459	7.60006e-05
ILMN_2851040	17215	Mcm3	2.27237	0.00730449
ILMN_1244161	56520	Nme4	2.2849	0.000465765
ILMN_2641201	64406	Sp5	2.29113	0.000232269
ILMN_1239181	67824	Nmral1	2.31268	0.00182826
ILMN_3114585	12505	Cd44	2.33568	0.000393182
ILMN_2880346	72462	Rrp1b	2.36751	0.00106931
ILMN_3062267	26897	Acot1	2.38169	0.000389562
ILMN_1245424	231327	Ppat	2.39804	9.70143e-05
ILMN_2790181	236539	Phgdh	2.43511	0.00129263
ILMN_1241225	320685	Dctd	2.50275	0.0408757
ILMN_2653207	21677	Tead2	2.51012	7.09817e-07
ILMN_2793522	29820	Tnfrsf19	2.52832	7.52725e-05
ILMN_1213978	19277	Ptpro	2.53031	8.27351e-05
ILMN_2891583	76459	Car12	2.63434	0.000687899
ILMN_2754990	12505	Cd44	2.72941	0.00191237
ILMN_1377919	73710	Tubb2b	2.75567	1.88027e-05
ILMN_1221835	73710	Tubb2b	2.93277	2.14124e-06
ILMN_3139875	26897	Acot1	2.9801	8.16394e-06
ILMN_2640330	12505	Cd44	3.14588	8.75429e-05
ILMN_2598103	13731	Emp2	3.28333	0.00217087
ILMN_2671165	94179	Krt23	4.16517	3.23135e-07
ILMN_2593774	66214	Rgcc	4.338	2.26801e-07
