# Supplementary material for: Brg1 Loss Attenuates Aberrant Wnt-Signalling and Prevents Wnt-Dependent Tumourigenesis in the Murine Small Intestine
Source: PLoS Genet. 2014 Jul 10;10(7):e1004453. doi: 10.1371/journal.pgen.1004453 (PMC4091792; doi:10.1371/journal.pgen.1004453)
Supplement: Table S12 — Stem cell signature genes differentially expressed between VillinCre+Apcfl/flBrgfl/fl and VillinCre− small intestinal epithelium. (XLS) [file pgen.1004453.s014.xls]

## Sheet: S12
Stem cell signature genes differentially expressed between VillinCre+Apcfl/flBrgfl/fl and VillinCre- small intestinal epithelium.
Illumina probe ID	Entrez ID	Symbol	logFC	adj.P.Val
ILMN_3161834	380924	Olfm4	-3.11403	0.00675172
ILMN_2678211	12265	Ciita	-1.95225	0.00309082
ILMN_2980663	11826	Aqp1	-1.7469	0.0495844
ILMN_2780352	16337	Insr	-1.58328	0.00352715
ILMN_1224117	109113	Uhrf2	0.975433	0.0291315
ILMN_2717975	21414	Tcf7	1.30724	0.0386629
ILMN_2427869	71242	Spata24	1.36979	0.0443395
ILMN_2998934	56222	Cited4	1.41866	0.0153899
ILMN_2653207	21677	Tead2	1.51852	0.000457783
ILMN_2709047	64424	Polr1e	1.64124	0.0205705
ILMN_2687014	13106	Cyp2e1	1.64252	0.0395305
ILMN_3139875	26897	Acot1	1.6651	0.0127892
ILMN_2599719	68682	Slc44a2	1.6835	0.0166984
ILMN_2641201	64406	Sp5	1.93545	0.000671435
ILMN_1221750	16918	Mycl1	2.01519	0.000354871
ILMN_1244161	56520	Nme4	2.06978	0.000463686
ILMN_1233339	56520	Nme4	2.43021	7.60868e-05
ILMN_1216322	15360	Hmgcs2	3.23224	0.00293078
ILMN_2671165	94179	Krt23	3.32788	2.59287e-06
